# Supplementary material for: 9-(2-Hy­droxy-4,4-dimethyl-6-oxocyclo­hex-1-en-1-yl)-3,3-dimethyl-2,3,4,9-tetra­hydro-1H-xanthen-1-one
Source: Acta Crystallogr Sect E Struct Rep Online. 2012 May 2;68(Pt 6):o1606. doi: 10.1107/S1600536812018934 (PMC3379214; doi:10.1107/S1600536812018934)
Supplement: Supplementary file 1 [file e-68-o1606-sup1.cif]

##############################################################################
#                                                                            #
# This CIF contains the data in a paper accepted for publication in          #
# Acta Crystallographica Section E. It conforms to the requirements of       #
# Notes for Authors for Acta Crystallographica Section E, and has been       #
# peer reviewed under the auspices of the IUCr Commission on Journals.       #
#                                                                            #
# Full details of the Crystallographic Information File format               #
# are given in the paper "The Crystallographic Information File (CIF):       #
# a New Standard Archive File for Crystallography" by S. R. Hall, F. H.      #
# Allen and I. D. Brown [Acta Cryst. (1991), A47, 655-685].                  #
#                                                                            #
# The current version of the core CIF dictionary is obtainable from          #
# ftp://ftp.iucr.org/pub/cif_core.dic.                                       #
#                                                                            #
# Software is freely available for graphical display of the structure(s)     #
# in this CIF. For information consult the CIF software page                 #
# http://www.iucr.org/resources/cif/software.                                #
#                                                                            #
# This file may be used for bona fide research purposes within the           #
# scientific community so long as proper attribution is given to the journal # 
# article from which it was obtained.                                        #
#                                                                            #
##############################################################################
data_global
_audit_creation_method     SHELXL-97
_journal_date_recd_electronic     2012-04-22
_journal_date_accepted     2012-04-27
_journal_name_full     'Acta Crystallographica, Section E'
_journal_year     2012
_journal_volume     68
_journal_issue      6
_journal_page_first     o1606
_journal_page_last     o1606
_journal_paper_category     QO
_journal_paper_doi     10.1107/S1600536812018934
_journal_coeditor_code     ZS2203
_publ_contact_author
;
     Dr. Seik Weng Ng
     Department of Chemistry
     University of Malaya
     50603 Kuala Lumpur
     Malaysia
;
_publ_contact_author_email     seikweng@um.edu.my
_publ_contact_author_fax     '03 7967 4193'
_publ_contact_author_phone     '03 7967 6778'
_publ_section_title
;\
9-(2-Hydroxy-4,4-dimethyl-6-oxocyclohex-1-en-1-yl)-3,3-dimethyl-2,3,4,9-\
tetrahydro-1<i>H</i>-xanthen-1-one
;
loop_
    _publ_author_name
    _publ_author_address
    'Kurbanova, Malahat M.'
;
     Department of Organic Chemistry
     Baku State University
     Baku
     Azerbaijan
;
    'Gurbanov, Atash V.'
;
     Department of Organic Chemistry
     Baku State University
     Baku
     Azerbaijan
;
    'Mahmudov, Kamran T.'
;
     Department of Organic Chemistry
     Baku State University
     Baku
     Azerbaijan
;
    'Maharramov, Abel M.'
;
     Department of Organic Chemistry
     Baku State University
     Baku
     Azerbaijan
;
    'Ng, Seik Weng'
;
     Department of Chemistry
     University of Malaya
     50603 Kuala Lumpur
     Malaysia
     and
     Chemistry Department
     Faculty of Science
     King Abdulaziz University
     PO Box 80203 Jeddah
     Saudi Arabia
;
data_I
_audit_creation_method     SHELXL-97
_chemical_name_systematic
;
9-(2-Hydroxy-4,4-dimethyl-6-oxocyclohex-1-en-1-yl)-3,3-dimethyl-2,3,4,9-
tetrahydro-1<i>H</i>-xanthen-1-one
;
_chemical_name_common     ?
_chemical_formula_moiety     'C23 H26 O4'
_chemical_formula_sum     'C23 H26 O4'
_chemical_formula_iupac     'C23 H26 O4'
_chemical_formula_weight     366.44
_chemical_melting_point     ?
_symmetry_cell_setting     orthorhombic
_symmetry_space_group_name_H-M     'P b c a'
_symmetry_space_group_name_Hall     '-P 2ac 2ab'
loop_
    _symmetry_equiv_pos_as_xyz
    'x, y, z'
    '-x+1/2, -y, z+1/2'
    '-x, y+1/2, -z+1/2'
    'x+1/2, -y+1/2, -z'
    '-x, -y, -z'
    'x-1/2, y, -z-1/2'
    'x, -y-1/2, z-1/2'
    '-x-1/2, y-1/2, z'
_cell_length_a     15.3583(5)
_cell_length_b     11.3833(4)
_cell_length_c     22.2070(7)
_cell_angle_alpha     90.00
_cell_angle_beta     90.00
_cell_angle_gamma     90.00
_cell_volume     3882.4(2)
_cell_formula_units_Z     8
_cell_measurement_reflns_used     7520
_cell_measurement_theta_min     2.2634
_cell_measurement_theta_max     26.3762
_cell_measurement_temperature     293(2)
_exptl_crystal_description     prism
_exptl_crystal_colour     colorless
_exptl_crystal_size_max     0.3
_exptl_crystal_size_mid     0.2
_exptl_crystal_size_min     0.2
_exptl_crystal_density_diffrn     1.254
_exptl_crystal_density_meas     ?
_exptl_crystal_density_method     'not measured'
_exptl_crystal_F_000     1568
_exptl_absorpt_coefficient_mu     0.085
_exptl_absorpt_correction_type     none
_diffrn_ambient_temperature     293(2)
_diffrn_radiation_type     MoK\a
_diffrn_radiation_wavelength     0.71073
_diffrn_radiation_source     'fine-focus sealed tube'
_diffrn_radiation_monochromator     graphite
_diffrn_measurement_device_type     'Bruker SMART APEX'
_diffrn_measurement_method     '\f and \w scans'
_diffrn_detector_area_resol_mean     ?
_diffrn_reflns_number     40229
_diffrn_reflns_av_R_equivalents     0.0351
_diffrn_reflns_av_sigmaI/netI     0.0186
_diffrn_reflns_theta_min     1.83
_diffrn_reflns_theta_max     27.50
_diffrn_reflns_theta_full     27.50
_diffrn_measured_fraction_theta_max     1.000
_diffrn_measured_fraction_theta_full     1.000
_diffrn_reflns_limit_h_min     -19
_diffrn_reflns_limit_h_max     19
_diffrn_reflns_limit_k_min     -14
_diffrn_reflns_limit_k_max     14
_diffrn_reflns_limit_l_min     -28
_diffrn_reflns_limit_l_max     28
_diffrn_standards_number     0
_diffrn_standards_interval_count     .
_diffrn_standards_interval_time     .
_diffrn_standards_decay_%     ?
_reflns_number_total     4454
_reflns_number_gt     3311
_reflns_threshold_expression     I>2\s(I)
_refine_ls_structure_factor_coef     Fsqd
_refine_ls_matrix_type     full
_refine_ls_R_factor_all     0.0823
_refine_ls_R_factor_gt     0.0621
_refine_ls_wR_factor_gt     0.1731
_refine_ls_wR_factor_ref     0.1954
_refine_ls_goodness_of_fit_ref     1.029
_refine_ls_restrained_S_all     1.028
_refine_ls_number_reflns     4454
_refine_ls_number_parameters     251
_refine_ls_number_restraints     2
_refine_ls_hydrogen_treatment     mixed
_refine_ls_weighting_scheme     calc
_refine_ls_weighting_details
         'calc w=1/[\s^2^(Fo^2^)+(0.0987P)^2^+2.2761P] where P=(Fo^2^+2Fc^2^)/3'
_atom_sites_solution_hydrogens     geom
_atom_sites_solution_primary     direct
_atom_sites_solution_secondary     difmap
_refine_ls_shift/su_max     0.001
_refine_ls_shift/su_mean     0.001
_refine_diff_density_max     0.871
_refine_diff_density_min     -0.281
_refine_ls_extinction_method     none
_refine_ls_extinction_coef     ?
loop_
    _atom_type_symbol
    _atom_type_description
    _atom_type_scat_dispersion_real
    _atom_type_scat_dispersion_imag
    _atom_type_scat_source
    'C' 'C' 0.0033 0.0016
                         'International Tables Vol C Tables 4.2.6.8 and 6.1.1.4'
    'H' 'H' 0.0000 0.0000
                         'International Tables Vol C Tables 4.2.6.8 and 6.1.1.4'
    'O' 'O' 0.0106 0.0060
                         'International Tables Vol C Tables 4.2.6.8 and 6.1.1.4'
_computing_data_collection     'APEX2 (Bruker, 2005)'
_computing_cell_refinement     'SAINT (Bruker, 2005)'
_computing_data_reduction     'SAINT (Bruker, 2005)'
_computing_structure_solution     'SHELXS97 (Sheldrick, 2008)'
_computing_structure_refinement     'SHELXL97 (Sheldrick, 2008)'
_computing_molecular_graphics     'X-SEED (Barbour, 2001)'
_computing_publication_material     'publCIF (Westrip, 2010)'
loop_
    _atom_site_type_symbol
    _atom_site_label
    _atom_site_fract_x
    _atom_site_fract_y
    _atom_site_fract_z
    _atom_site_U_iso_or_equiv
    _atom_site_adp_type
    _atom_site_calc_flag
    _atom_site_refinement_flags
    _atom_site_occupancy
    _atom_site_symmetry_multiplicity
    _atom_site_disorder_assembly
    _atom_site_disorder_group
    O O1 0.48195(10) 0.28998(14) 0.52034(7) 0.0505(4) Uani d . 1 1 . .
    O O2 0.66264(11) -0.01741(14) 0.45598(8) 0.0554(4) Uani d . 1 1 . .
    O O3 0.70445(11) 0.32716(13) 0.44902(7) 0.0452(4) Uani d . 1 1 . .
    O O4 0.59639(14) 0.0636(2) 0.30630(10) 0.0834(7) Uani d . 1 1 A .
    C C1 0.46916(14) 0.33493(18) 0.46269(11) 0.0434(5) Uani d . 1 1 . .
    C C2 0.41821(15) 0.4357(2) 0.45996(14) 0.0595(7) Uani d . 1 1 . .
    H H2 0.3945 0.4680 0.4948 0.071 Uiso calc R 1 1 . .
    C C3 0.40360(17) 0.4863(2) 0.40516(16) 0.0677(8) Uani d . 1 1 . .
    H H3 0.3701 0.5542 0.4027 0.081 Uiso calc R 1 1 . .
    C C4 0.43765(17) 0.4385(2) 0.35362(15) 0.0675(8) Uani d . 1 1 . .
    H H4 0.4267 0.4731 0.3165 0.081 Uiso calc R 1 1 . .
    C C5 0.48839(16) 0.3382(2) 0.35732(12) 0.0554(6) Uani d . 1 1 . .
    H H5 0.5113 0.3057 0.3223 0.067 Uiso calc R 1 1 . .
    C C6 0.50576(13) 0.28513(18) 0.41254(10) 0.0410(5) Uani d . 1 1 . .
    C C7 0.56366(13) 0.17701(16) 0.41671(9) 0.0366(4) Uani d . 1 1 . .
    H H7 0.5317 0.1125 0.3976 0.044 Uiso calc R 1 1 . .
    C C8 0.57658(12) 0.14286(16) 0.48175(9) 0.0341(4) Uani d . 1 1 . .
    C C9 0.53658(13) 0.19768(17) 0.52763(9) 0.0377(4) Uani d . 1 1 . .
    C C10 0.54466(15) 0.1665(2) 0.59216(10) 0.0470(5) Uani d . 1 1 . .
    H H10A 0.4980 0.1130 0.6029 0.056 Uiso calc R 1 1 . .
    H H10B 0.5381 0.2370 0.6163 0.056 Uiso calc R 1 1 . .
    C C11 0.63217(15) 0.1089(2) 0.60688(10) 0.0468(5) Uani d . 1 1 . .
    C C12 0.64636(16) 0.01043(19) 0.56117(11) 0.0483(5) Uani d . 1 1 . .
    H H12A 0.7057 -0.0178 0.5653 0.058 Uiso calc R 1 1 . .
    H H12B 0.6079 -0.0542 0.5713 0.058 Uiso calc R 1 1 . .
    C C13 0.63134(13) 0.04274(17) 0.49627(10) 0.0390(5) Uani d . 1 1 . .
    C C14 0.6290(2) 0.0584(3) 0.67047(13) 0.0754(9) Uani d . 1 1 . .
    H H14A 0.6211 0.1210 0.6989 0.113 Uiso calc R 1 1 . .
    H H14B 0.6826 0.0182 0.6789 0.113 Uiso calc R 1 1 . .
    H H14C 0.5813 0.0042 0.6736 0.113 Uiso calc R 1 1 . .
    C C15 0.70536(16) 0.1997(2) 0.60273(12) 0.0550(6) Uani d . 1 1 . .
    H H15A 0.6957 0.2606 0.6319 0.083 Uiso calc R 1 1 . .
    H H15B 0.7062 0.2332 0.5631 0.083 Uiso calc R 1 1 . .
    H H15C 0.7602 0.1622 0.6106 0.083 Uiso calc R 1 1 . .
    C C16 0.64720(13) 0.19297(18) 0.38117(9) 0.0389(4) Uani d . 1 1 A .
    C C17 0.71267(13) 0.26420(16) 0.39816(9) 0.0372(4) Uani d . 1 1 . .
    C C18 0.79608(16) 0.2789(2) 0.36444(11) 0.0516(6) Uani d . 1 1 A .
    H H18A 0.8438 0.2783 0.3930 0.062 Uiso calc R 1 1 . .
    H H18B 0.7958 0.3552 0.3450 0.062 Uiso calc R 1 1 . .
    C C19 0.81293(16) 0.1858(2) 0.31721(11) 0.0500(6) Uani d D 1 1 . .
    C C20 0.7277(6) 0.168(3) 0.2842(3) 0.066(3) Uani d PD 0.50 1 A 1
    H H20A 0.7120 0.2404 0.2643 0.079 Uiso calc PR 0.50 1 A 2
    H H20B 0.7362 0.1085 0.2533 0.079 Uiso calc PR 0.50 1 A 2
    C C20' 0.7318(6) 0.146(3) 0.2843(3) 0.066(3) Uani d PD 0.50 1 A .
    H H20C 0.7179 0.2033 0.2534 0.079 Uiso calc PR 0.50 1 . .
    H H20D 0.7440 0.0721 0.2643 0.079 Uiso calc PR 0.50 1 . .
    C C21 0.65304(17) 0.1301(2) 0.32425(11) 0.0572(6) Uani d D 1 1 . .
    C C22 0.8863(2) 0.2210(4) 0.27608(16) 0.0985(13) Uani d . 1 1 A .
    H H22A 0.8698 0.2895 0.2536 0.148 Uiso calc R 1 1 . .
    H H22B 0.8988 0.1578 0.2488 0.148 Uiso calc R 1 1 . .
    H H22C 0.9372 0.2381 0.2996 0.148 Uiso calc R 1 1 . .
    C C23 0.8426(2) 0.0735(3) 0.35122(17) 0.0787(9) Uani d . 1 1 A .
    H H23A 0.7973 0.0485 0.3781 0.118 Uiso calc R 1 1 . .
    H H23B 0.8944 0.0904 0.3739 0.118 Uiso calc R 1 1 . .
    H H23C 0.8546 0.0122 0.3227 0.118 Uiso calc R 1 1 . .
    H H1 0.751(2) 0.364(3) 0.4533(13) 0.075(9) Uiso d . 1 1 . .
loop_
    _atom_site_aniso_label
    _atom_site_aniso_U_11
    _atom_site_aniso_U_22
    _atom_site_aniso_U_33
    _atom_site_aniso_U_12
    _atom_site_aniso_U_13
    _atom_site_aniso_U_23
    O1 0.0498(9) 0.0477(9) 0.0541(9) 0.0205(7) -0.0029(7) -0.0078(7)
    O2 0.0590(10) 0.0420(8) 0.0652(10) 0.0186(7) 0.0003(8) -0.0105(8)
    O3 0.0470(9) 0.0411(8) 0.0475(9) -0.0143(7) 0.0084(7) -0.0158(7)
    O4 0.0751(13) 0.1020(16) 0.0732(13) -0.0333(12) 0.0031(10) -0.0475(12)
    C1 0.0348(10) 0.0341(10) 0.0612(13) 0.0025(8) -0.0118(9) -0.0023(9)
    C2 0.0423(12) 0.0409(12) 0.095(2) 0.0093(10) -0.0140(12) -0.0044(12)
    C3 0.0469(14) 0.0409(12) 0.115(3) 0.0025(10) -0.0264(15) 0.0163(15)
    C4 0.0495(14) 0.0624(16) 0.091(2) -0.0052(12) -0.0231(14) 0.0318(16)
    C5 0.0455(12) 0.0605(15) 0.0602(15) -0.0054(11) -0.0149(11) 0.0113(12)
    C6 0.0310(9) 0.0352(10) 0.0569(13) -0.0040(8) -0.0105(9) 0.0012(9)
    C7 0.0332(9) 0.0316(9) 0.0451(11) -0.0046(8) -0.0049(8) -0.0059(8)
    C8 0.0279(9) 0.0280(9) 0.0465(11) 0.0000(7) -0.0009(7) -0.0011(8)
    C9 0.0296(9) 0.0348(10) 0.0489(11) 0.0031(7) -0.0011(8) -0.0025(8)
    C10 0.0452(12) 0.0503(13) 0.0455(12) 0.0032(9) 0.0048(9) -0.0025(10)
    C11 0.0504(12) 0.0445(11) 0.0455(12) 0.0017(10) -0.0058(9) 0.0056(9)
    C12 0.0483(12) 0.0356(10) 0.0609(14) 0.0041(9) -0.0060(10) 0.0069(10)
    C13 0.0327(9) 0.0296(9) 0.0547(12) 0.0007(8) -0.0024(8) -0.0024(8)
    C14 0.091(2) 0.0772(19) 0.0584(16) -0.0007(17) -0.0129(15) 0.0207(14)
    C15 0.0500(13) 0.0497(13) 0.0653(15) 0.0015(10) -0.0146(11) -0.0025(11)
    C16 0.0389(10) 0.0386(10) 0.0393(10) -0.0028(8) -0.0005(8) -0.0069(8)
    C17 0.0431(10) 0.0304(9) 0.0380(10) -0.0038(8) 0.0038(8) -0.0055(8)
    C18 0.0533(13) 0.0459(12) 0.0555(13) -0.0143(10) 0.0165(11) -0.0131(10)
    C19 0.0489(12) 0.0559(13) 0.0451(12) -0.0021(10) 0.0076(10) -0.0149(10)
    C20 0.072(2) 0.078(9) 0.0491(14) -0.002(3) 0.0043(13) -0.0216(17)
    C20' 0.072(2) 0.078(9) 0.0491(14) -0.002(3) 0.0043(13) -0.0216(17)
    C21 0.0563(14) 0.0649(15) 0.0504(13) -0.0099(12) 0.0013(11) -0.0213(12)
    C22 0.098(2) 0.114(3) 0.084(2) -0.041(2) 0.051(2) -0.044(2)
    C23 0.0643(17) 0.0632(17) 0.108(3) 0.0111(14) 0.0051(17) -0.0101(17)
loop_
    _geom_bond_atom_site_label_1
    _geom_bond_atom_site_label_2
    _geom_bond_site_symmetry_2
    _geom_bond_distance
    _geom_bond_publ_flag
    O1 C9 . 1.354(2) ?
    O1 C1 . 1.393(3) ?
    O2 C13 . 1.225(3) ?
    O3 C17 . 1.344(2) ?
    O3 H1 . 0.83(3) ?
    O4 C21 . 1.220(3) ?
    C1 C6 . 1.370(3) ?
    C1 C2 . 1.390(3) ?
    C2 C3 . 1.365(4) ?
    C2 H2 . 0.9300 ?
    C3 C4 . 1.371(4) ?
    C3 H3 . 0.9300 ?
    C4 C5 . 1.384(4) ?
    C4 H4 . 0.9300 ?
    C5 C6 . 1.393(3) ?
    C5 H5 . 0.9300 ?
    C6 C7 . 1.521(3) ?
    C7 C8 . 1.509(3) ?
    C7 C16 . 1.517(3) ?
    C7 H7 . 0.9800 ?
    C8 C9 . 1.344(3) ?
    C8 C13 . 1.453(3) ?
    C9 C10 . 1.482(3) ?
    C10 C11 . 1.530(3) ?
    C10 H10A . 0.9700 ?
    C10 H10B . 0.9700 ?
    C11 C14 . 1.526(3) ?
    C11 C12 . 1.528(3) ?
    C11 C15 . 1.530(3) ?
    C12 C13 . 1.505(3) ?
    C12 H12A . 0.9700 ?
    C12 H12B . 0.9700 ?
    C14 H14A . 0.9600 ?
    C14 H14B . 0.9600 ?
    C14 H14C . 0.9600 ?
    C15 H15A . 0.9600 ?
    C15 H15B . 0.9600 ?
    C15 H15C . 0.9600 ?
    C16 C17 . 1.346(3) ?
    C16 C21 . 1.456(3) ?
    C17 C18 . 1.493(3) ?
    C18 C19 . 1.513(3) ?
    C18 H18A . 0.9700 ?
    C18 H18B . 0.9700 ?
    C19 C22 . 1.505(4) ?
    C19 C20' . 1.514(7) ?
    C19 C20 . 1.514(7) ?
    C19 C23 . 1.553(4) ?
    C20 C21 . 1.513(7) ?
    C20 H20A . 0.9700 ?
    C20 H20B . 0.9700 ?
    C20' C21 . 1.510(7) ?
    C20' H20C . 0.9700 ?
    C20' H20D . 0.9700 ?
    C22 H22A . 0.9600 ?
    C22 H22B . 0.9600 ?
    C22 H22C . 0.9600 ?
    C23 H23A . 0.9600 ?
    C23 H23B . 0.9600 ?
    C23 H23C . 0.9600 ?
loop_
    _geom_angle_atom_site_label_1
    _geom_angle_atom_site_label_2
    _geom_angle_atom_site_label_3
    _geom_angle_site_symmetry_1
    _geom_angle_site_symmetry_3
    _geom_angle
    _geom_angle_publ_flag
    C9 O1 C1 . . 118.84(17) ?
    C17 O3 H1 . . 107(2) ?
    C6 C1 C2 . . 122.5(2) ?
    C6 C1 O1 . . 122.50(18) ?
    C2 C1 O1 . . 115.0(2) ?
    C3 C2 C1 . . 118.7(3) ?
    C3 C2 H2 . . 120.7 ?
    C1 C2 H2 . . 120.7 ?
    C2 C3 C4 . . 120.9(2) ?
    C2 C3 H3 . . 119.5 ?
    C4 C3 H3 . . 119.5 ?
    C3 C4 C5 . . 119.5(3) ?
    C3 C4 H4 . . 120.2 ?
    C5 C4 H4 . . 120.2 ?
    C4 C5 C6 . . 121.2(3) ?
    C4 C5 H5 . . 119.4 ?
    C6 C5 H5 . . 119.4 ?
    C1 C6 C5 . . 117.2(2) ?
    C1 C6 C7 . . 121.67(19) ?
    C5 C6 C7 . . 121.1(2) ?
    C8 C7 C16 . . 114.67(16) ?
    C8 C7 C6 . . 110.10(16) ?
    C16 C7 C6 . . 111.46(17) ?
    C8 C7 H7 . . 106.7 ?
    C16 C7 H7 . . 106.7 ?
    C6 C7 H7 . . 106.7 ?
    C9 C8 C13 . . 117.44(19) ?
    C9 C8 C7 . . 123.10(17) ?
    C13 C8 C7 . . 119.39(17) ?
    C8 C9 O1 . . 123.57(19) ?
    C8 C9 C10 . . 125.72(18) ?
    O1 C9 C10 . . 110.71(17) ?
    C9 C10 C11 . . 112.51(18) ?
    C9 C10 H10A . . 109.1 ?
    C11 C10 H10A . . 109.1 ?
    C9 C10 H10B . . 109.1 ?
    C11 C10 H10B . . 109.1 ?
    H10A C10 H10B . . 107.8 ?
    C14 C11 C12 . . 110.0(2) ?
    C14 C11 C15 . . 109.5(2) ?
    C12 C11 C15 . . 110.5(2) ?
    C14 C11 C10 . . 109.3(2) ?
    C12 C11 C10 . . 107.30(18) ?
    C15 C11 C10 . . 110.09(19) ?
    C13 C12 C11 . . 115.78(18) ?
    C13 C12 H12A . . 108.3 ?
    C11 C12 H12A . . 108.3 ?
    C13 C12 H12B . . 108.3 ?
    C11 C12 H12B . . 108.3 ?
    H12A C12 H12B . . 107.4 ?
    O2 C13 C8 . . 120.2(2) ?
    O2 C13 C12 . . 120.17(19) ?
    C8 C13 C12 . . 119.54(18) ?
    C11 C14 H14A . . 109.5 ?
    C11 C14 H14B . . 109.5 ?
    H14A C14 H14B . . 109.5 ?
    C11 C14 H14C . . 109.5 ?
    H14A C14 H14C . . 109.5 ?
    H14B C14 H14C . . 109.5 ?
    C11 C15 H15A . . 109.5 ?
    C11 C15 H15B . . 109.5 ?
    H15A C15 H15B . . 109.5 ?
    C11 C15 H15C . . 109.5 ?
    H15A C15 H15C . . 109.5 ?
    H15B C15 H15C . . 109.5 ?
    C17 C16 C21 . . 119.59(19) ?
    C17 C16 C7 . . 123.94(18) ?
    C21 C16 C7 . . 116.41(18) ?
    O3 C17 C16 . . 119.13(18) ?
    O3 C17 C18 . . 116.26(17) ?
    C16 C17 C18 . . 124.61(18) ?
    C17 C18 C19 . . 114.57(18) ?
    C17 C18 H18A . . 108.6 ?
    C19 C18 H18A . . 108.6 ?
    C17 C18 H18B . . 108.6 ?
    C19 C18 H18B . . 108.6 ?
    H18A C18 H18B . . 107.6 ?
    C22 C19 C18 . . 111.2(2) ?
    C22 C19 C20' . . 113.8(3) ?
    C18 C19 C20' . . 113.8(10) ?
    C22 C19 C20 . . 113.0(4) ?
    C18 C19 C20 . . 106.4(10) ?
    C22 C19 C23 . . 107.1(3) ?
    C18 C19 C23 . . 106.8(2) ?
    C20' C19 C23 . . 103.3(12) ?
    C20 C19 C23 . . 112.2(12) ?
    C21 C20 C19 . . 114.2(6) ?
    C21 C20 H20A . . 108.7 ?
    C19 C20 H20A . . 108.7 ?
    C21 C20 H20B . . 108.7 ?
    C19 C20 H20B . . 108.7 ?
    H20A C20 H20B . . 107.6 ?
    C21 C20' C19 . . 114.3(6) ?
    C21 C20' H20C . . 108.7 ?
    C19 C20' H20C . . 108.7 ?
    C21 C20' H20D . . 108.7 ?
    C19 C20' H20D . . 108.7 ?
    H20C C20' H20D . . 107.6 ?
    O4 C21 C16 . . 123.0(2) ?
    O4 C21 C20' . . 117.0(7) ?
    C16 C21 C20' . . 120.0(7) ?
    O4 C21 C20 . . 121.6(6) ?
    C16 C21 C20 . . 114.7(8) ?
    C19 C22 H22A . . 109.5 ?
    C19 C22 H22B . . 109.5 ?
    H22A C22 H22B . . 109.5 ?
    C19 C22 H22C . . 109.5 ?
    H22A C22 H22C . . 109.5 ?
    H22B C22 H22C . . 109.5 ?
    C19 C23 H23A . . 109.5 ?
    C19 C23 H23B . . 109.5 ?
    H23A C23 H23B . . 109.5 ?
    C19 C23 H23C . . 109.5 ?
    H23A C23 H23C . . 109.5 ?
    H23B C23 H23C . . 109.5 ?
loop_
    _geom_torsion_atom_site_label_1
    _geom_torsion_atom_site_label_2
    _geom_torsion_atom_site_label_3
    _geom_torsion_atom_site_label_4
    _geom_torsion_site_symmetry_1
    _geom_torsion_site_symmetry_2
    _geom_torsion_site_symmetry_3
    _geom_torsion_site_symmetry_4
    _geom_torsion
    _geom_torsion_publ_flag
    C9 O1 C1 C6 . . . . 3.9(3) ?
    C9 O1 C1 C2 . . . . -174.64(19) ?
    C6 C1 C2 C3 . . . . 0.5(3) ?
    O1 C1 C2 C3 . . . . 179.0(2) ?
    C1 C2 C3 C4 . . . . 0.6(4) ?
    C2 C3 C4 C5 . . . . -0.8(4) ?
    C3 C4 C5 C6 . . . . -0.2(4) ?
    C2 C1 C6 C5 . . . . -1.4(3) ?
    O1 C1 C6 C5 . . . . -179.84(19) ?
    C2 C1 C6 C7 . . . . 178.05(19) ?
    O1 C1 C6 C7 . . . . -0.4(3) ?
    C4 C5 C6 C1 . . . . 1.2(3) ?
    C4 C5 C6 C7 . . . . -178.2(2) ?
    C1 C6 C7 C8 . . . . -3.4(3) ?
    C5 C6 C7 C8 . . . . 176.07(18) ?
    C1 C6 C7 C16 . . . . -131.8(2) ?
    C5 C6 C7 C16 . . . . 47.6(2) ?
    C16 C7 C8 C9 . . . . 130.8(2) ?
    C6 C7 C8 C9 . . . . 4.2(3) ?
    C16 C7 C8 C13 . . . . -52.2(2) ?
    C6 C7 C8 C13 . . . . -178.86(16) ?
    C13 C8 C9 O1 . . . . -178.15(18) ?
    C7 C8 C9 O1 . . . . -1.1(3) ?
    C13 C8 C9 C10 . . . . 1.3(3) ?
    C7 C8 C9 C10 . . . . 178.28(19) ?
    C1 O1 C9 C8 . . . . -3.2(3) ?
    C1 O1 C9 C10 . . . . 177.35(18) ?
    C8 C9 C10 C11 . . . . 28.1(3) ?
    O1 C9 C10 C11 . . . . -152.46(19) ?
    C9 C10 C11 C14 . . . . -169.2(2) ?
    C9 C10 C11 C12 . . . . -49.9(2) ?
    C9 C10 C11 C15 . . . . 70.5(3) ?
    C14 C11 C12 C13 . . . . 167.1(2) ?
    C15 C11 C12 C13 . . . . -71.9(2) ?
    C10 C11 C12 C13 . . . . 48.2(3) ?
    C9 C8 C13 O2 . . . . 173.0(2) ?
    C7 C8 C13 O2 . . . . -4.2(3) ?
    C9 C8 C13 C12 . . . . -4.5(3) ?
    C7 C8 C13 C12 . . . . 178.33(18) ?
    C11 C12 C13 O2 . . . . 160.3(2) ?
    C11 C12 C13 C8 . . . . -22.2(3) ?
    C8 C7 C16 C17 . . . . -53.9(3) ?
    C6 C7 C16 C17 . . . . 72.1(3) ?
    C8 C7 C16 C21 . . . . 128.9(2) ?
    C6 C7 C16 C21 . . . . -105.2(2) ?
    C21 C16 C17 O3 . . . . 176.1(2) ?
    C7 C16 C17 O3 . . . . -1.0(3) ?
    C21 C16 C17 C18 . . . . -4.3(3) ?
    C7 C16 C17 C18 . . . . 178.6(2) ?
    O3 C17 C18 C19 . . . . 165.1(2) ?
    C16 C17 C18 C19 . . . . -14.5(3) ?
    C17 C18 C19 C22 . . . . 167.0(3) ?
    C17 C18 C19 C20' . . . . 36.9(10) ?
    C17 C18 C19 C20 . . . . 43.6(9) ?
    C17 C18 C19 C23 . . . . -76.4(3) ?
    C22 C19 C20 C21 . . . . 178.9(14) ?
    C18 C19 C20 C21 . . . . -59(2) ?
    C20' C19 C20 C21 . . . . 82(3) ?
    C23 C19 C20 C21 . . . . 58(2) ?
    C22 C19 C20' C21 . . . . -170.2(14) ?
    C18 C19 C20' C21 . . . . -41(2) ?
    C20 C19 C20' C21 . . . . -83(3) ?
    C23 C19 C20' C21 . . . . 74(2) ?
    C17 C16 C21 O4 . . . . 179.5(3) ?
    C7 C16 C21 O4 . . . . -3.1(4) ?
    C17 C16 C21 C20' . . . . -0.7(13) ?
    C7 C16 C21 C20' . . . . 176.7(13) ?
    C17 C16 C21 C20 . . . . -9.8(12) ?
    C7 C16 C21 C20 . . . . 167.6(12) ?
    C19 C20' C21 O4 . . . . -156.2(14) ?
    C19 C20' C21 C16 . . . . 24(3) ?
    C19 C20' C21 C20 . . . . 83(3) ?
    C19 C20 C21 O4 . . . . -146.0(13) ?
    C19 C20 C21 C16 . . . . 43(2) ?
    C19 C20 C21 C20' . . . . -82(3) ?
loop_
    _geom_hbond_atom_site_label_D
    _geom_hbond_atom_site_label_H
    _geom_hbond_atom_site_label_A
    _geom_hbond_site_symmetry_A
    _geom_hbond_distance_DH
    _geom_hbond_distance_HA
    _geom_hbond_distance_DA
    _geom_hbond_angle_DHA
    O3 H1 O2 8_765 0.83(3) 1.90(3) 2.706(2) 165(3)
