# Supplementary material for: 9-(2-Hy­droxy-4,4-dimethyl-6-oxocyclo­hex-1-en-1-yl)-3,3-dimethyl-2,3,4,9-tetra­hydro-1H-xanthen-1-one
Source: Acta Crystallogr Sect E Struct Rep Online. 2012 May 2;68(Pt 6):o1606. doi: 10.1107/S1600536812018934 (PMC3379214; doi:10.1107/S1600536812018934)
Supplement: Supplementary file 2 [file e-68-o1606-Isup2.hkl]

# 
# h,k,l, Fc-squared, Fo-squared, sigma(Fo-squared) and status flag 
# 
data_I
_shelx_title '  Pbca' 
_shelx_refln_list_code          4 
_shelx_F_calc_maximum      316.99 
_exptl_crystal_F_000      1568.00 
_reflns_d_resolution_high  0.7697 
 
loop_ 
 _symmetry_equiv_pos_as_xyz 
 'x, y, z' 
 '-x+1/2, -y, z+1/2' 
 '-x, y+1/2, -z+1/2' 
 'x+1/2, -y+1/2, -z' 
 '-x, -y, -z' 
 'x-1/2, y, -z-1/2' 
 'x, -y-1/2, z-1/2' 
 '-x-1/2, y-1/2, z' 
 
_cell_length_a    15.3583 
_cell_length_b    11.3833 
_cell_length_c    22.2070 
_cell_angle_alpha  90.000 
_cell_angle_beta   90.000 
_cell_angle_gamma  90.000 
 
_shelx_F_squared_multiplier     1.000 
 
loop_ 
 _refln_index_h 
 _refln_index_k 
 _refln_index_l 
 _refln_F_squared_calc 
 _refln_F_squared_meas 
 _refln_F_squared_sigma 
 _refln_observed_status 
   2   0   0     4408.22     3907.64     26.24 o 
   4   0   0     7695.33     6259.04     55.21 o 
   6   0   0     6071.51     5352.03     50.10 o 
   8   0   0        4.88       15.81      4.42 o 
  10   0   0      305.24      306.41     10.31 o 
  12   0   0      387.38      392.90     13.57 o 
  14   0   0     2197.10     1990.18     30.67 o 
  16   0   0      210.48      238.00     22.76 o 
  18   0   0      258.96      244.76     19.83 o 
   2   1   0    16741.31    16640.87     86.17 o 
   4   1   0     1408.03     1159.48      9.85 o 
   6   1   0     2384.82     1934.17     15.60 o 
   8   1   0     1420.00     1118.97     11.99 o 
  10   1   0      187.26      162.98      6.08 o 
  12   1   0     3491.38     3169.15     27.46 o 
  14   1   0      358.87      368.62     12.64 o 
  16   1   0       64.72       75.96      7.75 o 
  18   1   0      200.11      204.88     12.67 o 
   0   2   0    18413.68    19647.44    141.31 o 
   2   2   0      270.15      253.18      4.49 o 
   4   2   0   100484.17   100691.52    660.88 o 
   6   2   0     4268.97     4476.75     30.64 o 
   8   2   0      736.42      799.66      9.85 o 
  10   2   0     2579.15     2488.12     21.81 o 
  12   2   0     2319.73     2225.57     21.72 o 
  14   2   0       85.76       80.36      6.14 o 
  16   2   0        0.84        8.29      5.92 o 
  18   2   0        0.37        1.82     11.24 o 
   2   3   0     2562.71     2919.01     18.36 o 
   4   3   0       23.94        6.98      1.62 o 
   6   3   0     9584.36    10023.26     62.96 o 
   8   3   0       40.68       57.68      3.76 o 
  10   3   0      919.22      936.14     12.02 o 
  12   3   0      373.28      384.87      9.21 o 
  14   3   0      117.19      148.37      7.25 o 
  16   3   0        6.38        6.39      7.08 o 
  18   3   0      146.34      174.35     14.94 o 
   0   4   0     6485.33     6890.45     62.11 o 
   2   4   0     1684.16     2176.74     16.68 o 
   4   4   0      987.72      705.49      7.97 o 
   6   4   0     1834.82     1854.91     15.81 o 
   8   4   0      113.67      118.84      4.77 o 
  10   4   0      689.72      635.82      9.87 o 
  12   4   0       84.65      122.23      7.46 o 
  14   4   0        0.08       -7.15      6.01 o 
  16   4   0       57.82       43.05      8.73 o 
  18   4   0       52.02       73.63      9.99 o 
   2   5   0     6381.28     6603.10     43.36 o 
   4   5   0      542.20      675.60      8.27 o 
   6   5   0     1790.75     2028.46     17.26 o 
   8   5   0       40.30       82.10      4.06 o 
  10   5   0     2633.49     2474.85     31.48 o 
  12   5   0     1039.84     1065.01     18.24 o 
  14   5   0        5.38       10.48      9.17 o 
  16   5   0        7.52        4.84      7.21 o 
  18   5   0       16.84       11.86      9.54 o 
   0   6   0    10845.62    10961.09     98.38 o 
   2   6   0       62.99      159.07      5.57 o 
   4   6   0     1387.33     1064.57     12.40 o 
   6   6   0     1046.46     1235.75     12.70 o 
   8   6   0      586.12      632.28     11.34 o 
  10   6   0      146.07      142.91     11.52 o 
  12   6   0        0.51        4.15      6.22 o 
  14   6   0       12.55       -1.10      7.06 o 
  16   6   0       19.93       23.27      8.18 o 
  18   6   0       15.32       14.78      8.55 o 
   2   7   0      183.81      188.36      5.83 o 
   4   7   0        1.67        0.06      2.79 o 
   6   7   0       26.13       37.07      5.06 o 
   8   7   0       15.32        4.40      4.09 o 
  10   7   0      185.24      194.67      8.53 o 
  12   7   0      291.72      308.73     15.41 o 
  14   7   0      576.14      495.04     18.41 o 
  16   7   0        0.81       -0.77      7.52 o 
   0   8   0     4902.39     5385.71     55.97 o 
   2   8   0     1299.28     1300.42     14.65 o 
   4   8   0      468.02      429.36      8.66 o 
   6   8   0       22.21       16.92      3.38 o 
   8   8   0      191.70      165.36      7.88 o 
  10   8   0       25.24       22.96      5.38 o 
  12   8   0      144.99      140.70     10.74 o 
  14   8   0       10.33        3.20     13.23 o 
  16   8   0       33.13       21.17      9.49 o 
   2   9   0        0.79        4.30      3.51 o 
   4   9   0       14.29       20.42      4.21 o 
   6   9   0       68.21       66.82      6.03 o 
   8   9   0       80.02       69.55      7.35 o 
  10   9   0       33.26       16.76      6.77 o 
  12   9   0       15.68       17.03      7.50 o 
  14   9   0        6.90       10.08      7.51 o 
   0  10   0       61.48       55.29     12.44 o 
   2  10   0       14.60       20.06      4.27 o 
   4  10   0       31.92       50.58      5.91 o 
   6  10   0      973.91      908.88     18.62 o 
   8  10   0       68.79       87.98      7.31 o 
  10  10   0        3.40        4.06      7.52 o 
  12  10   0        0.40        2.16      6.75 o 
  14  10   0        7.15        1.99      9.05 o 
   2  11   0       13.25       16.41      4.51 o 
   4  11   0       39.32       41.68      6.78 o 
   6  11   0       44.88       67.99      6.88 o 
   8  11   0      556.58      525.31     23.75 o 
  10  11   0       73.89       55.26      8.73 o 
  12  11   0       25.74        8.93      7.70 o 
   0  12   0        6.12        7.13      6.57 o 
   2  12   0       20.38       21.18      5.73 o 
   4  12   0       15.77       14.08      5.77 o 
   6  12   0       75.48       67.91      7.33 o 
   8  12   0      368.17      361.80     14.56 o 
  10  12   0        3.96       -4.84      7.99 o 
   2  13   0        1.72        5.14      5.44 o 
   4  13   0        0.01       -0.01      6.26 o 
   6  13   0      170.42      165.46     15.26 o 
   8  13   0       56.78       46.22      8.84 o 
   0  14   0       28.64       47.48     11.84 o 
   2  14   0       91.35       81.45      9.58 o 
   4  14   0       12.86       17.61      6.38 o 
   6  14   0        0.93       -2.10      6.92 o 
   1   1   1     2936.95     3157.28     16.91 o 
   2   1   1      303.72      451.61      2.90 o 
   3   1   1    22150.46    23674.74     91.88 o 
   4   1   1     8222.50     8209.38     34.09 o 
   5   1   1      836.45      905.66      6.77 o 
   6   1   1      594.02      505.33      4.93 o 
   7   1   1     4816.66     5221.14     25.12 o 
   8   1   1     1169.81      964.17      7.81 o 
   9   1   1     1215.52     1333.84      9.84 o 
  10   1   1      427.26      505.87      6.32 o 
  11   1   1     2158.96     2136.57     14.40 o 
  12   1   1        7.45       16.05      3.22 o 
  13   1   1       38.29       45.96      3.96 o 
  14   1   1      375.44      353.80      7.05 o 
  15   1   1       74.52       80.73      4.68 o 
  16   1   1        1.44       -2.32      3.80 o 
  17   1   1        0.17        0.64      4.24 o 
  18   1   1        0.02       12.16      5.25 o 
  19   1   1       15.33       31.30      7.31 o 
   0   2   1      179.00       68.48      1.85 o 
   1   2   1    22467.51    22450.49     81.17 o 
   2   2   1     6971.98     6222.58     25.94 o 
   3   2   1    55888.87    55401.91    228.14 o 
   4   2   1     4832.30     5175.72     21.60 o 
   5   2   1     3303.66     3822.89     18.52 o 
   6   2   1      459.04      528.11      4.98 o 
   7   2   1      977.61      913.42      7.17 o 
   8   2   1       50.29       76.94      2.86 o 
   9   2   1     2040.76     1968.83     12.70 o 
  10   2   1      244.55      198.30      4.64 o 
  11   2   1      245.81      208.23      4.93 o 
  12   2   1      729.39      732.30      8.43 o 
  13   2   1        1.77        8.02      3.26 o 
  14   2   1       28.76       35.86      3.73 o 
  15   2   1      135.02      126.36      5.57 o 
  16   2   1       71.06       84.00      5.56 o 
  17   2   1      137.29      120.77      6.83 o 
  18   2   1        0.41       -6.78      5.31 o 
  19   2   1        2.26       -2.52      6.26 o 
   1   3   1        0.14        1.13      1.05 o 
   2   3   1      283.44      392.00      3.28 o 
   3   3   1     1032.65     1086.25      7.58 o 
   4   3   1      883.98      991.27      7.42 o 
   5   3   1    15041.91    16245.12     66.41 o 
   6   3   1      195.43      194.72      3.33 o 
   7   3   1     9309.16     9931.03     44.68 o 
   8   3   1     1015.58      965.43      7.83 o 
   9   3   1     1727.36     1819.61     12.08 o 
  10   3   1      179.55      183.14      4.43 o 
  11   3   1      280.37      253.25      5.30 o 
  12   3   1     1068.71     1038.01      9.78 o 
  13   3   1       20.51       19.79      3.26 o 
  14   3   1      220.67      224.26      6.35 o 
  15   3   1        3.81       -1.18      4.13 o 
  16   3   1       60.15       55.75      6.06 o 
  17   3   1        1.23       -7.26      7.46 o 
  18   3   1       12.62       20.54      5.93 o 
  19   3   1        0.43       -2.75      8.08 o 
   0   4   1        6.09       40.51      2.59 o 
   1   4   1     1417.71     1273.01      7.95 o 
   2   4   1      121.78       34.62      1.91 o 
   3   4   1      622.54      741.33      5.39 o 
   4   4   1     3999.07     5327.12     26.48 o 
   5   4   1     4479.01     4481.17     23.19 o 
   6   4   1      447.23      265.10      5.59 o 
   7   4   1     6275.58     6678.83     31.70 o 
   8   4   1       33.06       55.64      2.59 o 
   9   4   1     2406.01     2339.48     14.45 o 
  10   4   1     1089.49     1055.63      9.84 o 
  11   4   1        0.15        5.68      2.64 o 
  12   4   1       22.45       15.98      2.97 o 
  13   4   1      322.62      317.52      6.61 o 
  14   4   1       12.06        6.65      4.61 o 
  15   4   1        8.40       10.41      5.06 o 
  16   4   1      144.93      174.32      8.31 o 
  17   4   1       35.11       30.27      5.82 o 
  18   4   1        4.52        4.31      5.61 o 
  19   4   1        3.03       12.11      6.99 o 
   1   5   1       92.75      111.14      2.83 o 
   2   5   1        6.57       16.49      1.77 o 
   3   5   1     5607.27     5794.89     27.49 o 
   4   5   1       15.41       14.23      1.50 o 
   5   5   1      477.76      558.46      5.97 o 
   6   5   1     1411.02     1324.11      9.98 o 
   7   5   1      120.36      152.46      3.92 o 
   8   5   1      162.19      122.06      3.82 o 
   9   5   1     4289.10     4228.96     22.69 o 
  10   5   1       18.12       29.86      2.68 o 
  11   5   1     1101.96     1121.06     10.61 o 
  12   5   1      227.29      296.44      9.39 o 
  13   5   1        1.43        6.92      4.75 o 
  14   5   1        9.84       14.96      5.00 o 
  15   5   1       32.75       33.22      5.95 o 
  16   5   1        0.00       -1.47      5.28 o 
  17   5   1       31.22       25.03      5.95 o 
  18   5   1        0.30       -6.22      5.64 o 
   0   6   1      760.77      805.20      9.99 o 
   1   6   1      311.73      342.87      4.63 o 
   2   6   1       85.95       96.83      3.22 o 
   3   6   1     2588.31     2719.80     16.81 o 
   4   6   1      807.44     1042.52      8.33 o 
   5   6   1      295.85      295.33      4.83 o 
   6   6   1        4.19       -2.88      1.92 o 
   7   6   1       56.17       58.53      3.57 o 
   8   6   1      142.09      163.94      4.50 o 
   9   6   1      357.55      374.73      5.92 o 
  10   6   1        0.17       -0.25      3.03 o 
  11   6   1      117.96      130.32      7.33 o 
  12   6   1        0.31       -4.81      3.77 o 
  13   6   1        1.79       -0.98      4.59 o 
  14   6   1      204.85      211.39      8.83 o 
  15   6   1       41.88       49.22      6.27 o 
  16   6   1       13.79       20.24      6.08 o 
  17   6   1        7.27       19.23      6.08 o 
  18   6   1        5.38        8.02      7.09 o 
   1   7   1     2088.45     2210.40     13.85 o 
   2   7   1      209.57      209.93      4.13 o 
   3   7   1       59.30       58.56      2.75 o 
   4   7   1      413.51      475.95      6.36 o 
   5   7   1       24.74       30.45      2.37 o 
   6   7   1        0.07       -0.61      2.21 o 
   7   7   1      123.09      140.60      4.12 o 
   8   7   1       91.96       98.79      3.76 o 
   9   7   1      248.84      243.13      6.25 o 
  10   7   1      169.17      195.30      6.00 o 
  11   7   1      220.36      183.77      6.81 o 
  12   7   1       55.47       28.39      5.15 o 
  13   7   1     1238.90     1148.25     16.05 o 
  14   7   1      103.59      101.67      7.34 o 
  15   7   1       46.32       34.23      6.14 o 
  16   7   1        0.05       -5.68      5.31 o 
  17   7   1       38.63       38.27      6.83 o 
   0   8   1        7.89        9.13      3.35 o 
   1   8   1       16.14       26.17      2.57 o 
   2   8   1      483.37      453.30      6.02 o 
   3   8   1      595.10      604.86      6.85 o 
   4   8   1      173.53      171.73      4.40 o 
   5   8   1      506.36      472.46      7.57 o 
   6   8   1       29.56       37.07      3.10 o 
   7   8   1      129.56      147.70      5.28 o 
   8   8   1        3.92        0.84      3.03 o 
   9   8   1       12.67       11.14      3.41 o 
  10   8   1       55.73       64.94      4.97 o 
  11   8   1        1.56        2.47      4.41 o 
  12   8   1       42.52       31.94      5.54 o 
  13   8   1       36.33       42.69      5.92 o 
  14   8   1       69.74       85.31      7.03 o 
  15   8   1        7.38        2.67      5.51 o 
  16   8   1       23.69        2.86      6.27 o 
   1   9   1        0.10       -1.80      2.30 o 
   2   9   1       52.70       77.96      3.63 o 
   3   9   1     1063.61      970.09     10.52 o 
   4   9   1      524.68      497.88      6.83 o 
   5   9   1      420.77      404.59      6.77 o 
   6   9   1        4.05        2.90      3.10 o 
   7   9   1       16.91       10.78      3.33 o 
   8   9   1       11.87        6.32      3.45 o 
   9   9   1      160.04      142.68      6.82 o 
  10   9   1      100.27       84.67      6.49 o 
  11   9   1        1.13       -1.65      4.47 o 
  12   9   1       22.27       36.79      5.68 o 
  13   9   1        9.87       11.23      5.27 o 
  14   9   1       11.92        2.27      5.33 o 
  15   9   1        3.44       -5.45      5.46 o 
   0  10   1      330.55      374.54      9.07 o 
   1  10   1       88.26      104.54      4.27 o 
   2  10   1      194.11      235.21      5.59 o 
   3  10   1       55.04       53.82      3.52 o 
   4  10   1       34.85        5.55      3.11 o 
   5  10   1      186.88      202.26      6.43 o 
   6  10   1        7.73        1.88      3.78 o 
   7  10   1      375.90      321.62     10.26 o 
   8  10   1       19.73       22.99      3.92 o 
   9  10   1        0.75        2.51      4.09 o 
  10  10   1       30.98       33.55      5.67 o 
  11  10   1       77.75       89.02      6.87 o 
  12  10   1       18.26       21.48      5.54 o 
  13  10   1        3.74       -7.91      5.27 o 
  14  10   1       28.96       29.11      6.14 o 
   1  11   1       31.90       22.87      3.23 o 
   2  11   1       24.11       21.63      3.23 o 
   3  11   1      159.47      146.53      6.36 o 
   4  11   1      107.38       92.30      5.19 o 
   5  11   1       82.52       75.00      4.88 o 
   6  11   1        9.33       14.01      3.86 o 
   7  11   1       20.86       25.04      4.15 o 
   8  11   1        0.43       -1.76      4.39 o 
   9  11   1      139.80      143.13      7.59 o 
  10  11   1        4.18       -2.34      4.74 o 
  11  11   1       27.31       12.57      5.37 o 
  12  11   1        1.00      -11.00      7.33 o 
  13  11   1        7.71       -0.38      5.63 o 
   0  12   1       22.59       25.57      5.26 o 
   1  12   1       28.90       22.57      3.79 o 
   2  12   1        0.20       -4.44      3.40 o 
   3  12   1       45.10       52.04      4.69 o 
   4  12   1       77.29       95.73      5.48 o 
   5  12   1       26.51       27.59      4.32 o 
   6  12   1        5.74        0.54      3.72 o 
   7  12   1       10.81        7.01      4.38 o 
   8  12   1       70.63       70.46      6.44 o 
   9  12   1       51.58       51.49      6.20 o 
  10  12   1        4.72        5.95      6.63 o 
  11  12   1      120.08      136.38      8.37 o 
   1  13   1      284.71      319.74      8.86 o 
   2  13   1        0.11        0.24      4.16 o 
   3  13   1       11.68       23.21      4.64 o 
   4  13   1        4.00        3.39      3.95 o 
   5  13   1        1.96       -0.57      3.85 o 
   6  13   1       25.87       41.51      5.34 o 
   7  13   1       45.89       55.56      6.31 o 
   8  13   1       30.80       35.45      5.99 o 
   9  13   1       12.28       29.69      6.01 o 
   0  14   1      151.78      125.46     10.69 o 
   1  14   1      212.07      208.41     11.47 o 
   2  14   1        5.31       -6.86      4.58 o 
   3  14   1       20.21       18.64      4.57 o 
   4  14   1        1.69        8.35      4.35 o 
   5  14   1       36.18       34.63      5.31 o 
   6  14   1       48.37       31.32      5.92 o 
   0   0   2    59573.24    40457.79   2515.25 o 
   1   0   2    21128.16    20476.70    160.82 o 
   2   0   2    25313.54    26886.32    147.38 o 
   3   0   2    21219.03    21461.23    116.42 o 
   4   0   2     5498.58     4687.41     30.20 o 
   5   0   2     6561.00     5847.35     37.56 o 
   6   0   2     3850.18     4446.86     30.31 o 
   7   0   2     1382.59     1508.29     13.79 o 
   8   0   2      670.27      658.21      8.96 o 
   9   0   2     1449.79     1547.30     15.27 o 
  10   0   2      172.78      171.50      6.25 o 
  11   0   2      267.83      294.01      8.19 o 
  12   0   2      155.72      183.36      8.92 o 
  13   0   2        0.93        5.45      4.83 o 
  14   0   2      303.62      292.85      9.62 o 
  15   0   2      323.85      363.00     10.50 o 
  16   0   2      127.09      117.13      8.55 o 
  17   0   2        6.57       22.08      6.41 o 
  18   0   2      304.66      306.40     14.71 o 
  19   0   2       31.06       17.09      8.05 o 
   1   1   2     3399.01     3647.71     12.97 o 
   2   1   2    10161.49    10862.48     43.84 o 
   3   1   2     8203.26     8192.61     35.24 o 
   4   1   2      311.22      427.74      3.60 o 
   5   1   2        5.57        7.08      1.36 o 
   6   1   2     1153.44     1597.89      9.67 o 
   7   1   2       66.32      121.08      3.14 o 
   8   1   2      980.83     1267.10      9.16 o 
   9   1   2      275.86      278.96      5.56 o 
  10   1   2      279.48      214.55      4.77 o 
  11   1   2       90.79      108.72      4.93 o 
  12   1   2       71.94      114.59      4.45 o 
  13   1   2     2084.05     2014.89     14.93 o 
  14   1   2     1048.55     1007.28     12.09 o 
  15   1   2       95.36      109.62      5.32 o 
  16   1   2       20.28       22.93      4.22 o 
  17   1   2        8.38       -0.24      4.49 o 
  18   1   2        5.95       16.37      5.49 o 
  19   1   2       41.48       48.24      7.65 o 
   0   2   2       32.67       18.55      1.24 o 
   1   2   2    20164.04    20134.88     74.91 o 
   2   2   2    14129.79    15327.68     64.07 o 
   3   2   2     2176.30     2510.57     12.82 o 
   4   2   2    23637.67    23921.70     92.10 o 
   5   2   2        2.04        3.91      1.20 o 
   6   2   2       18.71       23.66      1.98 o 
   7   2   2      525.94      466.71      5.05 o 
   8   2   2      300.93      305.71      4.49 o 
   9   2   2      548.03      527.03      7.91 o 
  10   2   2      276.40      264.63      5.03 o 
  11   2   2       42.07       41.14      3.14 o 
  12   2   2      282.32      295.79      6.04 o 
  13   2   2      565.32      509.35      7.51 o 
  14   2   2       21.70       17.91      3.85 o 
  15   2   2      226.17      186.93      6.71 o 
  16   2   2       46.01       59.38      5.17 o 
  17   2   2      142.34      139.93      7.20 o 
  18   2   2        0.56        8.03      5.77 o 
  19   2   2        0.68       -8.15      6.08 o 
   1   3   2      440.99      504.96      4.57 o 
   2   3   2     7117.23     7649.43     32.10 o 
   3   3   2     1887.64     1760.78     10.34 o 
   4   3   2        0.04        9.25      1.43 o 
   5   3   2      309.69      283.63      4.99 o 
   6   3   2       21.25       10.16      1.43 o 
   7   3   2     7447.75     7713.78     35.66 o 
   8   3   2     1698.69     1802.62     12.72 o 
   9   3   2      144.22      220.10      5.05 o 
  10   3   2       66.29       71.19      3.19 o 
  11   3   2      573.41      613.37      7.26 o 
  12   3   2       37.50       53.50      4.37 o 
  13   3   2      233.19      247.40      6.38 o 
  14   3   2       27.13       23.88      3.82 o 
  15   3   2       46.20       30.49      4.47 o 
  16   3   2       38.99       34.28      5.79 o 
  17   3   2       16.50       16.79      5.62 o 
  18   3   2      123.04      125.16      7.97 o 
  19   3   2       18.94       18.30      6.60 o 
   0   4   2     5163.32     4893.40     32.46 o 
   1   4   2        2.97       -0.37      1.28 o 
   2   4   2     1063.38     1010.04      6.47 o 
   3   4   2      445.48      496.48      5.02 o 
   4   4   2       24.99       33.76      2.17 o 
   5   4   2       15.85       10.98      1.92 o 
   6   4   2     3221.14     3218.73     19.86 o 
   7   4   2      455.06      437.02      7.34 o 
   8   4   2      666.14      640.05      6.16 o 
   9   4   2      465.72      502.07      5.89 o 
  10   4   2      238.78      205.45      4.59 o 
  11   4   2      743.52      734.09      7.84 o 
  12   4   2       80.45       87.10      4.31 o 
  13   4   2       12.46        6.95      3.65 o 
  14   4   2        7.36        2.18      3.73 o 
  15   4   2        0.61       -6.27      4.56 o 
  16   4   2       78.14       89.42      7.09 o 
  17   4   2        9.72       15.23      5.71 o 
  18   4   2       29.64       23.86      6.14 o 
  19   4   2       42.52       48.70      7.45 o 
   1   5   2      285.11      213.67      3.95 o 
   2   5   2     1818.44     2117.79     12.24 o 
   3   5   2     2062.01     2157.69     11.70 o 
   4   5   2     1263.81     1417.76     10.11 o 
   5   5   2     1833.42     1985.91     13.47 o 
   6   5   2      446.62      456.55      6.12 o 
   7   5   2     1843.46     1823.33     12.66 o 
   8   5   2      879.84      802.78      8.82 o 
   9   5   2      119.86       76.85      3.54 o 
  10   5   2     1473.46     1574.44     12.49 o 
  11   5   2       54.75       77.98      3.87 o 
  12   5   2      126.16      148.85      5.70 o 
  13   5   2       67.08       74.09      5.31 o 
  14   5   2       44.33       43.53      5.73 o 
  15   5   2        6.08        7.30      5.00 o 
  16   5   2       61.34       57.43      7.44 o 
  17   5   2       31.01       16.93      5.90 o 
  18   5   2        0.11       -8.15      5.44 o 
   0   6   2     8585.45     9101.63     58.91 o 
   1   6   2       27.77       29.83      2.17 o 
   2   6   2      319.52      278.41      4.22 o 
   3   6   2       27.55        2.91      1.70 o 
   4   6   2      455.67      335.77      4.01 o 
   5   6   2      401.07      613.98      7.00 o 
   6   6   2       90.85       64.36      3.04 o 
   7   6   2       26.99       15.18      2.43 o 
   8   6   2      338.39      317.31      5.42 o 
   9   6   2      224.23      209.72      5.08 o 
  10   6   2      120.49      117.22      4.31 o 
  11   6   2      639.04      593.02     13.97 o 
  12   6   2       40.58       45.47      5.31 o 
  13   6   2      234.41      242.00      8.83 o 
  14   6   2        0.17       -1.18      4.82 o 
  15   6   2      100.84       87.14      6.91 o 
  16   6   2       36.78       30.65      6.10 o 
  17   6   2       99.97      116.07      9.21 o 
  18   6   2        5.21       -2.37      5.87 o 
   1   7   2     1069.34     1119.28      9.01 o 
   2   7   2      176.59      214.96      5.26 o 
   3   7   2      112.59      102.98      3.30 o 
   4   7   2       56.30       55.09      2.66 o 
   5   7   2      600.24      644.21      7.60 o 
   6   7   2      346.84      293.25      5.38 o 
   7   7   2        2.45        0.44      2.29 o 
   8   7   2        0.27       -3.55      2.37 o 
   9   7   2       92.98      107.24      4.69 o 
  10   7   2        1.30       -0.18      3.59 o 
  11   7   2        2.67        4.94      5.36 o 
  12   7   2       16.67       11.70      4.80 o 
  13   7   2       39.05       40.89      6.79 o 
  14   7   2      269.62      277.41     10.72 o 
  15   7   2      127.68      130.17      8.01 o 
  16   7   2       17.39       21.62      6.19 o 
  17   7   2        2.52        5.09      6.05 o 
   0   8   2       99.25      123.72      6.50 o 
   1   8   2       84.43       98.39      3.58 o 
   2   8   2      493.66      530.65      6.48 o 
   3   8   2      119.97      119.77      3.86 o 
   4   8   2      758.05      681.85      7.26 o 
   5   8   2      690.72      688.76     10.54 o 
   6   8   2        3.82        7.52      2.80 o 
   7   8   2      148.90      163.48      4.94 o 
   8   8   2       16.79       14.58      3.29 o 
   9   8   2        9.19        2.20      3.18 o 
  10   8   2        7.68        6.61      4.00 o 
  11   8   2       35.80       39.57      4.76 o 
  12   8   2      224.54      219.72      8.66 o 
  13   8   2        2.24        3.54      5.18 o 
  14   8   2       11.10       14.92      5.53 o 
  15   8   2        6.51        4.31      5.60 o 
  16   8   2        0.76       12.43      6.11 o 
   1   9   2        3.66        0.15      2.38 o 
   2   9   2       14.48       22.07      2.75 o 
   3   9   2       59.55       51.04      3.31 o 
   4   9   2      388.92      389.83      6.15 o 
   5   9   2      132.85      116.89      4.57 o 
   6   9   2      252.23      241.78      6.43 o 
   7   9   2      197.98      207.39      6.32 o 
   8   9   2      195.69      150.76      5.78 o 
   9   9   2      208.47      210.88      7.41 o 
  10   9   2       11.46       16.21      4.28 o 
  11   9   2       12.65       -1.94      4.34 o 
  12   9   2        1.34       -2.63      4.66 o 
  13   9   2       94.77       67.24      6.67 o 
  14   9   2        8.17        2.11      5.29 o 
  15   9   2       17.49        4.59      5.64 o 
   0  10   2       89.99       87.70      5.80 o 
   1  10   2       75.68       77.93      3.97 o 
   2  10   2       13.12       17.30      3.02 o 
   3  10   2       85.16       67.68      3.77 o 
   4  10   2      161.95      157.12      6.15 o 
   5  10   2       31.03       24.61      3.67 o 
   6  10   2      363.03      330.92      7.44 o 
   7  10   2      178.00      160.59      6.14 o 
   8  10   2      165.22      149.78      6.64 o 
   9  10   2       79.24       72.08      5.42 o 
  10  10   2        3.78        1.45      4.48 o 
  11  10   2       50.58       51.45      5.92 o 
  12  10   2        0.00       -8.79      6.06 o 
  13  10   2       25.89        2.97      6.17 o 
  14  10   2       28.08       27.40      6.57 o 
   1  11   2      174.92      197.32      5.68 o 
   2  11   2        3.59       -1.47      3.14 o 
   3  11   2       43.64       45.82      3.97 o 
   4  11   2      100.47       85.97      5.07 o 
   5  11   2      133.27      142.80      5.97 o 
   6  11   2        2.16       -3.27      3.48 o 
   7  11   2      231.23      253.61      8.21 o 
   8  11   2        1.74        7.01      4.21 o 
   9  11   2       19.42       21.01      5.08 o 
  10  11   2       90.00       98.75      7.02 o 
  11  11   2       14.06        1.83      5.10 o 
  12  11   2        1.51       -8.08      5.38 o 
  13  11   2        1.02       -3.52      5.46 o 
   0  12   2        0.39        5.46      4.58 o 
   1  12   2       18.44       23.34      3.86 o 
   2  12   2       99.63       85.17      5.23 o 
   3  12   2      107.65      119.70      5.89 o 
   4  12   2        7.74       16.71      4.00 o 
   5  12   2        0.01        0.42      3.66 o 
   6  12   2       13.81        9.85      3.96 o 
   7  12   2        0.95       -6.01      4.01 o 
   8  12   2      178.53      160.91      8.07 o 
   9  12   2      178.55      186.26      8.70 o 
  10  12   2        0.20       -7.34      5.83 o 
  11  12   2        8.22       14.74      5.83 o 
   1  13   2        4.04        8.86      4.47 o 
   2  13   2        0.39       -3.38      3.81 o 
   3  13   2        0.55        7.22      4.03 o 
   4  13   2       14.69       15.48      4.27 o 
   5  13   2       30.12       46.31      4.98 o 
   6  13   2        5.94        0.99      4.41 o 
   7  13   2      213.64      214.11      8.41 o 
   8  13   2        8.52        9.44      5.38 o 
   9  13   2       60.77       48.15      7.01 o 
   0  14   2        0.83        3.45      6.79 o 
   1  14   2        8.34        9.96      5.18 o 
   2  14   2       71.18       88.41      6.36 o 
   3  14   2        1.34        2.35      4.39 o 
   4  14   2       11.06       13.09      4.49 o 
   5  14   2       10.57       11.66      4.91 o 
   6  14   2        1.02        5.09      5.62 o 
   1   1   3      266.82      205.98      2.20 o 
   2   1   3      256.77      379.57      2.65 o 
   3   1   3       91.02       49.85      1.68 o 
   4   1   3     5465.84     5332.15     24.16 o 
   5   1   3      555.67      627.46      4.79 o 
   6   1   3       43.79       28.44      2.06 o 
   7   1   3      547.76      374.52      4.65 o 
   8   1   3        0.44        3.90      2.04 o 
   9   1   3     2459.82     2253.02     13.92 o 
  10   1   3     1669.85     1715.00     12.08 o 
  11   1   3       15.37       36.72      3.13 o 
  12   1   3       37.10       41.45      3.52 o 
  13   1   3      118.69      137.01      4.99 o 
  14   1   3      206.52      208.89      5.95 o 
  15   1   3       64.15       62.85      4.75 o 
  16   1   3        2.36        6.58      3.96 o 
  17   1   3       77.18       89.05      5.76 o 
  18   1   3       32.98       36.49      5.95 o 
  19   1   3        5.13        1.96      5.89 o 
   0   2   3    56502.66    53442.32    294.41 o 
   1   2   3    23741.85    23549.96     87.74 o 
   2   2   3      744.59      472.94      3.24 o 
   3   2   3      305.66      387.05      4.06 o 
   4   2   3     4164.82     3708.13     17.78 o 
   5   2   3     7343.07     7379.46     34.93 o 
   6   2   3        2.76        9.10      1.49 o 
   7   2   3       20.78       16.82      1.64 o 
   8   2   3       30.32       75.00      2.74 o 
   9   2   3        4.19       -2.15      2.01 o 
  10   2   3      721.21      697.53      7.27 o 
  11   2   3      166.41      171.25      4.61 o 
  12   2   3      524.47      479.25      6.93 o 
  13   2   3       47.69       41.38      3.63 o 
  14   2   3       19.11       14.98      3.78 o 
  15   2   3        6.81       12.02      4.47 o 
  16   2   3       65.49       80.31      6.69 o 
  17   2   3       40.99       52.57      6.04 o 
  18   2   3       26.19       33.26      6.48 o 
  19   2   3        0.09       -2.56      5.93 o 
   1   3   3     1368.44     1222.07      8.21 o 
   2   3   3      795.34      657.94      4.83 o 
   3   3   3     9001.87     9345.18     40.77 o 
   4   3   3     1958.31     1987.93     11.35 o 
   5   3   3     3592.40     3747.39     18.52 o 
   6   3   3     3149.92     3386.78     17.47 o 
   7   3   3     1359.20     1506.72      9.79 o 
   8   3   3      766.91      781.34      6.20 o 
   9   3   3       71.89       58.82      2.72 o 
  10   3   3      210.32      231.02      4.53 o 
  11   3   3     1399.77     1374.59     10.87 o 
  12   3   3      195.96      197.67      6.28 o 
  13   3   3       74.62       81.59      4.57 o 
  14   3   3        0.76       -4.83      3.22 o 
  15   3   3        2.63        4.11      3.94 o 
  16   3   3       42.15       45.38      5.41 o 
  17   3   3      112.99      127.37      7.65 o 
  18   3   3       98.54      119.12      8.47 o 
  19   3   3       41.79       52.07      7.40 o 
   0   4   3     5657.42     4718.64     31.52 o 
   1   4   3       32.42       91.21      2.38 o 
   2   4   3     3042.84     2405.72     12.53 o 
   3   4   3     6859.75     6435.21     31.12 o 
   4   4   3    11925.86    12042.06     55.22 o 
   5   4   3     1686.22     2293.03     14.43 o 
   6   4   3     1523.53     1694.08     11.86 o 
   7   4   3      603.88      540.03      6.08 o 
   8   4   3        7.68       16.97      1.90 o 
   9   4   3      535.71      551.86      6.23 o 
  10   4   3     1261.46     1262.90     10.17 o 
  11   4   3        0.00       -3.58      2.38 o 
  12   4   3     1547.06     1488.74     12.94 o 
  13   4   3      195.17      179.02      6.31 o 
  14   4   3      123.72      122.76      5.80 o 
  15   4   3       11.97        6.12      5.45 o 
  16   4   3       26.69       43.24      5.92 o 
  17   4   3      112.66      100.69      7.32 o 
  18   4   3        1.80        6.50      5.62 o 
  19   4   3        4.67       13.24      6.50 o 
   1   5   3      364.44      408.79      4.62 o 
   2   5   3     2218.93     2425.14     13.62 o 
   3   5   3     1053.18     1231.83      7.87 o 
   4   5   3      166.78      152.09      3.65 o 
   5   5   3     1111.88     1126.00      8.97 o 
   6   5   3     4066.92     4421.31     25.10 o 
   7   5   3      237.67      257.25      4.68 o 
   8   5   3       48.86       57.00      3.08 o 
   9   5   3      224.34      265.63      5.39 o 
  10   5   3      654.37      646.85      7.64 o 
  11   5   3       54.93       57.13      5.19 o 
  12   5   3       27.02       23.57      3.89 o 
  13   5   3       12.50       22.59      4.42 o 
  14   5   3        9.18        6.03      4.88 o 
  15   5   3       86.54       62.36      6.21 o 
  16   5   3       72.66       75.41      6.80 o 
  17   5   3       13.54       14.40      5.77 o 
  18   5   3       16.33        9.78      6.04 o 
   0   6   3     4136.43     4016.67     29.41 o 
   1   6   3      113.99      107.11      3.11 o 
   2   6   3       32.21       14.41      1.93 o 
   3   6   3       98.35       79.96      3.08 o 
   4   6   3      166.19      168.52      4.14 o 
   5   6   3      199.78      212.37      4.44 o 
   6   6   3       60.65       47.50      2.87 o 
   7   6   3      280.04      272.02      5.02 o 
   8   6   3      345.43      307.68      5.39 o 
   9   6   3     1644.01     1580.89     12.49 o 
  10   6   3      966.66      826.01     10.04 o 
  11   6   3      491.91      468.65      8.20 o 
  12   6   3        0.80       -1.43      3.82 o 
  13   6   3        1.79        2.86      4.14 o 
  14   6   3       34.33       36.38      5.86 o 
  15   6   3       23.62       24.51      6.66 o 
  16   6   3       28.32       15.77      5.72 o 
  17   6   3       16.45       11.65      7.60 o 
  18   6   3       12.01       14.62      6.07 o 
   1   7   3      867.51      876.83      7.87 o 
   2   7   3       11.92        9.45      2.02 o 
   3   7   3       19.64       21.07      2.27 o 
   4   7   3      137.03      152.87      3.72 o 
   5   7   3       77.06       84.19      3.67 o 
   6   7   3      420.97      440.72      7.70 o 
   7   7   3       29.72       30.13      2.91 o 
   8   7   3        3.62       -2.45      2.78 o 
   9   7   3      274.08      246.48      5.61 o 
  10   7   3       25.51        9.01      4.00 o 
  11   7   3      618.01      631.77     13.54 o 
  12   7   3      403.04      377.69      8.98 o 
  13   7   3      263.07      185.33      8.39 o 
  14   7   3      203.74      184.11      8.63 o 
  15   7   3       43.76       43.98      7.78 o 
  16   7   3        1.02        2.82      5.66 o 
  17   7   3       41.20       32.19      6.32 o 
   0   8   3       84.43      107.35      5.26 o 
   1   8   3      190.08      167.30      4.38 o 
   2   8   3        4.56        3.42      2.19 o 
   3   8   3      563.40      513.95      6.37 o 
   4   8   3        6.04        5.79      2.38 o 
   5   8   3      176.20      179.92      5.12 o 
   6   8   3      167.04      183.14      5.14 o 
   7   8   3      424.15      411.55      6.67 o 
   8   8   3        0.09       -1.58      3.03 o 
   9   8   3        1.52        7.06      3.68 o 
  10   8   3      369.21      355.39      8.37 o 
  11   8   3      260.34      233.43      8.49 o 
  12   8   3        0.20        4.82      4.83 o 
  13   8   3       95.72       75.50      6.72 o 
  14   8   3      193.79      171.72      9.93 o 
  15   8   3       13.84       13.07      5.80 o 
  16   8   3      135.87      128.32      8.49 o 
   1   9   3       25.33       13.94      2.66 o 
   2   9   3       60.44       70.26      3.57 o 
   3   9   3       41.63       58.66      3.41 o 
   4   9   3      383.66      347.60      6.92 o 
   5   9   3      104.45       89.05      4.18 o 
   6   9   3        0.00       -4.44      3.02 o 
   7   9   3      182.15      162.44      6.36 o 
   8   9   3      217.61      196.83      7.06 o 
   9   9   3        2.17        0.31      3.90 o 
  10   9   3       52.68       33.99      4.80 o 
  11   9   3        1.30       -1.79      4.52 o 
  12   9   3      124.47      137.66      9.84 o 
  13   9   3        8.66        9.27      5.54 o 
  14   9   3       16.16        7.99      5.70 o 
  15   9   3      106.93      113.03      8.52 o 
   0  10   3      401.23      417.52      9.66 o 
   1  10   3      413.09      456.53      7.09 o 
   2  10   3       60.37       58.12      3.66 o 
   3  10   3       30.75       56.99      3.99 o 
   4  10   3      387.64      464.45      7.79 o 
   5  10   3       28.47       32.48      3.85 o 
   6  10   3      121.20      135.98      5.60 o 
   7  10   3       51.00       54.69      4.45 o 
   8  10   3       86.41       92.49      5.96 o 
   9  10   3       68.11       79.16      5.61 o 
  10  10   3       18.11       19.41      4.51 o 
  11  10   3       80.25       61.19      6.25 o 
  12  10   3       56.65       57.04      6.40 o 
  13  10   3       70.15       53.73      6.64 o 
  14  10   3      147.98      149.66      8.92 o 
   1  11   3        3.94        0.42      3.03 o 
   2  11   3        0.05       -0.03      3.26 o 
   3  11   3        3.80        2.28      4.24 o 
   4  11   3       17.10       13.64      3.70 o 
   5  11   3      133.42      114.67      5.54 o 
   6  11   3        9.80       14.61      3.81 o 
   7  11   3       38.10       34.46      5.92 o 
   8  11   3       10.51        5.61      4.20 o 
   9  11   3       32.95       20.58      4.76 o 
  10  11   3        8.91        1.46      4.80 o 
  11  11   3       27.69       22.36      6.12 o 
  12  11   3        6.18       10.57      5.53 o 
  13  11   3       29.74       14.27      6.39 o 
   0  12   3        0.24       -3.05      4.71 o 
   1  12   3      267.47      267.26      7.28 o 
   2  12   3       24.15       27.19      4.31 o 
   3  12   3        0.25        3.92      3.79 o 
   4  12   3      141.28      132.58      6.10 o 
   5  12   3        1.91       -5.26      3.51 o 
   6  12   3       22.56       26.26      4.65 o 
   7  12   3        4.74        3.12      4.30 o 
   8  12   3       11.43        4.14      4.37 o 
   9  12   3      186.69      178.20      8.92 o 
  10  12   3       11.49       17.09      5.84 o 
  11  12   3        1.13       -4.67      5.73 o 
   1  13   3        0.71       -6.07      4.04 o 
   2  13   3        1.77       -0.69      3.91 o 
   3  13   3       13.56       17.51      4.42 o 
   4  13   3       35.79       47.70      4.99 o 
   5  13   3        0.23       -6.12      4.08 o 
   6  13   3        0.07       -2.52      4.38 o 
   7  13   3        2.74       -0.33      4.90 o 
   8  13   3       16.19       10.75      5.81 o 
   9  13   3        0.10       -5.41      5.55 o 
   0  14   3      339.64      337.88     19.28 o 
   1  14   3       10.58       14.68      5.23 o 
   2  14   3       14.22       11.33      4.86 o 
   3  14   3       12.80        5.75      4.65 o 
   4  14   3        6.95        2.25      4.86 o 
   5  14   3        4.55       12.37      5.31 o 
   6  14   3       65.96       83.77      7.10 o 
   0   0   4    19438.18    17133.41    132.15 o 
   1   0   4    13455.37    13521.67     74.05 o 
   2   0   4     4342.67     3873.09     21.39 o 
   3   0   4     6386.66     5945.23     34.23 o 
   4   0   4       10.93        8.83      1.99 o 
   5   0   4      223.49       74.52      3.17 o 
   6   0   4     3094.47     3643.65     25.94 o 
   7   0   4     1194.23     1281.84     12.63 o 
   8   0   4      672.19      692.72     12.45 o 
   9   0   4      152.93      163.62      5.80 o 
  10   0   4       28.85       23.05      4.64 o 
  11   0   4      104.59       82.28      5.30 o 
  12   0   4       65.87       54.21      5.23 o 
  13   0   4      402.27      377.00      9.64 o 
  14   0   4      938.83      859.56     13.96 o 
  15   0   4       12.68       13.59      5.82 o 
  16   0   4       60.20       78.04      8.95 o 
  17   0   4      273.12      298.62     15.30 o 
  18   0   4      187.19      172.05     10.34 o 
  19   0   4      538.54      554.32     21.10 o 
   1   1   4     1022.79     1134.44      7.16 o 
   2   1   4     5237.14     5941.66     23.98 o 
   3   1   4     3936.22     4043.53     17.78 o 
   4   1   4      269.60      142.16      2.90 o 
   5   1   4      298.02      395.30      3.65 o 
   6   1   4      335.59      256.73      3.32 o 
   7   1   4     2544.78     3088.81     16.55 o 
   8   1   4     1669.20     1611.95     10.76 o 
   9   1   4      160.97      222.55      4.47 o 
  10   1   4      983.61     1077.96      9.15 o 
  11   1   4      578.11      536.98      8.64 o 
  12   1   4        0.84       -4.01      2.68 o 
  13   1   4        6.04        2.69      3.15 o 
  14   1   4        0.16        5.16      3.64 o 
  15   1   4      477.10      456.34      8.44 o 
  16   1   4       33.84       42.26      4.86 o 
  17   1   4        4.12       17.73      4.65 o 
  18   1   4       13.18       26.21      7.00 o 
  19   1   4        0.00       17.76      7.06 o 
   0   2   4     1173.55     1198.28      9.54 o 
   1   2   4        7.99       12.01      1.24 o 
   2   2   4    10433.63    10172.14     38.69 o 
   3   2   4     1521.59     1455.04      8.29 o 
   4   2   4       58.08       27.60      1.80 o 
   5   2   4       57.64       64.85      2.41 o 
   6   2   4     1471.49     1800.82     12.05 o 
   7   2   4     2409.59     2618.16     16.37 o 
   8   2   4      174.53      183.54      3.64 o 
   9   2   4      314.55      268.90      5.58 o 
  10   2   4       88.98       92.44      3.44 o 
  11   2   4       24.65       20.03      2.75 o 
  12   2   4       40.15       29.71      3.23 o 
  13   2   4        2.54       -2.66      3.38 o 
  14   2   4      731.81      681.01     13.08 o 
  15   2   4      586.07      623.38     10.42 o 
  16   2   4       56.27       48.13      5.17 o 
  17   2   4       49.80       47.44      5.99 o 
  18   2   4        3.82        4.42      5.34 o 
  19   2   4        7.00       14.14      6.35 o 
   1   3   4      793.33      860.71      5.56 o 
   2   3   4     4254.86     4021.79     18.19 o 
   3   3   4     1058.63     1185.12      6.95 o 
   4   3   4      309.15      370.65      4.92 o 
   5   3   4       23.75       24.38      2.26 o 
   6   3   4      320.77      383.59      4.97 o 
   7   3   4       13.49        4.58      2.07 o 
   8   3   4        0.10        1.63      2.01 o 
   9   3   4       93.20       77.00      3.41 o 
  10   3   4      104.99      137.93      4.45 o 
  11   3   4        5.23        9.04      3.01 o 
  12   3   4       17.87       21.42      3.50 o 
  13   3   4       66.84       55.90      4.22 o 
  14   3   4       41.37       67.07      4.98 o 
  15   3   4       35.77       45.91      4.76 o 
  16   3   4       85.97       71.23      5.45 o 
  17   3   4       37.37       23.43      5.68 o 
  18   3   4       35.57       29.23      6.61 o 
  19   3   4      108.13       89.65      8.22 o 
   0   4   4        0.59        0.48      1.95 o 
   1   4   4      361.80      374.40      4.09 o 
   2   4   4     2043.76     1789.03     10.42 o 
   3   4   4      393.41      376.78      4.06 o 
   4   4   4     1195.09     1109.91      8.32 o 
   5   4   4      128.37      118.52      3.42 o 
   6   4   4     3071.37     3096.02     20.13 o 
   7   4   4     1217.40     1105.41      9.98 o 
   8   4   4     1480.19     1524.61     13.12 o 
   9   4   4      855.01      802.34      8.02 o 
  10   4   4     1183.38     1235.89     11.98 o 
  11   4   4       83.98       85.59      4.11 o 
  12   4   4       53.46       50.71      4.41 o 
  13   4   4       74.47       91.00      5.20 o 
  14   4   4      117.08      111.59      5.72 o 
  15   4   4       27.33       38.94      5.11 o 
  16   4   4       43.95       57.42      6.31 o 
  17   4   4       28.92       30.20      6.07 o 
  18   4   4        3.17        5.79      6.07 o 
  19   4   4       16.22       23.36      6.80 o 
   1   5   4      115.07      157.35      3.48 o 
   2   5   4      187.42      158.72      3.34 o 
   3   5   4        6.20       23.07      1.65 o 
   4   5   4       62.35       66.59      2.72 o 
   5   5   4        6.64        1.75      1.86 o 
   6   5   4      373.26      387.10      5.30 o 
   7   5   4      745.61      637.77      8.29 o 
   8   5   4      700.35      658.20      8.16 o 
   9   5   4      419.08      429.59      7.22 o 
  10   5   4       10.13       17.10      3.53 o 
  11   5   4       88.65      105.37      5.04 o 
  12   5   4      100.70       85.84      5.00 o 
  13   5   4      105.63       88.97      5.19 o 
  14   5   4      383.32      349.43      9.13 o 
  15   5   4        0.69        3.40      5.14 o 
  16   5   4       86.91       76.31      8.57 o 
  17   5   4       17.66       20.24      5.98 o 
  18   5   4       23.69       16.22      7.59 o 
   0   6   4      978.10      917.17     10.76 o 
   1   6   4      116.75      140.48      3.46 o 
   2   6   4     1214.86     1163.74     10.19 o 
   3   6   4       47.65       32.44      2.19 o 
   4   6   4       90.50      100.09      3.43 o 
   5   6   4      168.99      145.67      4.01 o 
   6   6   4      195.86      176.94      4.38 o 
   7   6   4       90.63      139.86      4.71 o 
   8   6   4       86.50      107.04      4.57 o 
   9   6   4     1540.54     1488.99     13.52 o 
  10   6   4        9.23        6.58      3.40 o 
  11   6   4      343.06      345.39      9.46 o 
  12   6   4       71.25       63.98      5.27 o 
  13   6   4        0.01       -5.86      3.91 o 
  14   6   4       24.47       25.03      5.35 o 
  15   6   4       33.08       25.66      5.93 o 
  16   6   4        7.06        3.60      7.45 o 
  17   6   4       49.19       82.34      8.87 o 
  18   6   4        0.23        5.94      6.06 o 
   1   7   4       94.69       91.65      3.21 o 
   2   7   4      106.93      116.22      3.51 o 
   3   7   4      268.39      260.59      4.52 o 
   4   7   4       48.95       50.93      2.51 o 
   5   7   4        0.34       -1.12      2.25 o 
   6   7   4       45.88       28.25      2.92 o 
   7   7   4      474.49      454.51      6.71 o 
   8   7   4      151.85      148.49      5.69 o 
   9   7   4       11.95        4.26      3.27 o 
  10   7   4      507.15      428.11      8.76 o 
  11   7   4       43.63       75.01      5.39 o 
  12   7   4        7.41        9.39      4.26 o 
  13   7   4       36.43       53.14      7.40 o 
  14   7   4       21.04       20.20      5.51 o 
  15   7   4      106.56      123.27      7.94 o 
  16   7   4        3.75       -4.79      6.25 o 
  17   7   4        0.03       -0.39      5.73 o 
   0   8   4        2.95        4.16      3.18 o 
   1   8   4        3.76        8.06      2.31 o 
   2   8   4       22.72       26.28      2.63 o 
   3   8   4        0.02        2.74      2.25 o 
   4   8   4      146.66      148.69      4.04 o 
   5   8   4      318.84      373.24      6.33 o 
   6   8   4        7.96       10.29      2.87 o 
   7   8   4      147.55      147.02      4.90 o 
   8   8   4      300.32      264.02      6.69 o 
   9   8   4      299.90      271.87      8.63 o 
  10   8   4      299.86      283.38      7.97 o 
  11   8   4       34.05       32.31      4.71 o 
  12   8   4      159.26      135.18      6.83 o 
  13   8   4      348.87      327.21     10.34 o 
  14   8   4       74.21       79.84      6.96 o 
  15   8   4        7.50        7.63      5.67 o 
  16   8   4       42.11       48.66      6.92 o 
   1   9   4       28.15       36.75      3.08 o 
   2   9   4      247.96      280.95      7.14 o 
   3   9   4      963.48     1041.77      9.68 o 
   4   9   4      155.39      135.32      4.85 o 
   5   9   4       39.60       38.71      3.61 o 
   6   9   4      107.12      105.53      4.52 o 
   7   9   4      299.72      283.35      8.99 o 
   8   9   4       70.30       81.26      5.31 o 
   9   9   4      140.57      119.43      6.20 o 
  10   9   4       23.64       15.70      4.35 o 
  11   9   4        2.36        2.44      4.25 o 
  12   9   4        0.09       -7.02      4.68 o 
  13   9   4      110.98      126.10      7.95 o 
  14   9   4        2.43       -2.82      5.41 o 
  15   9   4        1.61        0.16      7.76 o 
   0  10   4      209.72      219.55      8.13 o 
   1  10   4      182.99      203.49      5.58 o 
   2  10   4      143.10      152.07      4.96 o 
   3  10   4        1.86       -4.36      2.91 o 
   4  10   4      798.89      782.68      9.64 o 
   5  10   4       45.24       32.74      3.66 o 
   6  10   4       62.23       69.30      4.60 o 
   7  10   4        4.31        2.63      3.84 o 
   8  10   4       46.00       37.78      4.72 o 
   9  10   4       21.57       25.40      4.61 o 
  10  10   4        4.89        2.07      4.20 o 
  11  10   4       16.70        5.61      5.01 o 
  12  10   4        0.09       -4.39      5.00 o 
  13  10   4       89.05       91.81      7.60 o 
  14  10   4      159.28      166.20     10.03 o 
   1  11   4      271.83      309.57      9.32 o 
   2  11   4      109.16      108.45      5.10 o 
   3  11   4      314.51      318.19      7.17 o 
   4  11   4      189.90      216.88      7.42 o 
   5  11   4       58.01       46.17      4.40 o 
   6  11   4       69.50       64.06      5.19 o 
   7  11   4       12.58       15.12      4.33 o 
   8  11   4       97.77       98.97      6.22 o 
   9  11   4      112.17      112.08      6.59 o 
  10  11   4        4.80       -6.51      4.62 o 
  11  11   4       40.04       30.27      6.31 o 
  12  11   4        6.56       -0.24      5.58 o 
  13  11   4        3.26        4.21      7.44 o 
   0  12   4       75.55       92.68      8.73 o 
   1  12   4       49.75       41.04      4.45 o 
   2  12   4      171.25      185.40      6.47 o 
   3  12   4      121.15       92.57      5.54 o 
   4  12   4        1.54        5.76      3.81 o 
   5  12   4        0.08       -1.42      3.76 o 
   6  12   4        3.13       -3.13      4.10 o 
   7  12   4        5.69        9.96      4.44 o 
   8  12   4        9.32       13.79      5.03 o 
   9  12   4      185.10      192.10      9.57 o 
  10  12   4       22.59       36.26      6.60 o 
  11  12   4        0.12       -1.91      5.58 o 
   1  13   4        0.00       -3.56      4.25 o 
   2  13   4       70.35       77.27      5.53 o 
   3  13   4        4.15        6.73      4.33 o 
   4  13   4       16.28       22.26      4.51 o 
   5  13   4       25.73       16.86      5.23 o 
   6  13   4       21.89       16.66      5.13 o 
   7  13   4      175.95      187.98      8.82 o 
   8  13   4        8.33       14.64      6.13 o 
   9  13   4        3.67        7.16      6.11 o 
   0  14   4       16.85       17.38      8.40 o 
   1  14   4       62.86       73.54      6.58 o 
   2  14   4       51.84       61.94      6.00 o 
   3  14   4        0.00       -7.24      4.83 o 
   4  14   4        4.18        2.66      5.02 o 
   5  14   4        0.99        5.19      5.07 o 
   1   1   5     2370.34     2352.70     11.09 o 
   2   1   5     2894.69     2648.45     11.87 o 
   3   1   5     2748.79     2582.25     12.31 o 
   4   1   5      225.18      187.58      3.00 o 
   5   1   5     4524.27     4843.20     21.82 o 
   6   1   5     1149.72     1025.49      6.89 o 
   7   1   5       50.31       40.39      2.39 o 
   8   1   5       59.35       19.84      2.18 o 
   9   1   5      803.30      849.42      7.69 o 
  10   1   5      492.37      446.98      6.05 o 
  11   1   5      231.38      269.62      5.39 o 
  12   1   5        0.01       -3.65      2.75 o 
  13   1   5      106.42       85.60      4.26 o 
  14   1   5      158.92      180.84      6.48 o 
  15   1   5       46.72       51.61      4.85 o 
  16   1   5       38.49       62.85      5.29 o 
  17   1   5        0.46        1.88      4.60 o 
  18   1   5       26.01       20.87      5.29 o 
  19   1   5        6.43       11.02      5.78 o 
   0   2   5     1775.17     2133.44     13.95 o 
   1   2   5     4246.56     4187.82     19.45 o 
   2   2   5     2840.37     3340.87     14.62 o 
   3   2   5      554.21      701.21      4.82 o 
   4   2   5      871.38      635.05      6.39 o 
   5   2   5       29.91       52.45      2.36 o 
   6   2   5     2623.74     2555.62     15.74 o 
   7   2   5      441.25      442.12      6.13 o 
   8   2   5      532.98      607.24      6.81 o 
   9   2   5      227.53      245.49      5.00 o 
  10   2   5      178.40      194.91      4.29 o 
  11   2   5      103.85      109.57      4.05 o 
  12   2   5       39.23       30.31      3.64 o 
  13   2   5      551.52      569.59      8.60 o 
  14   2   5      153.47      153.41      5.82 o 
  15   2   5       87.50      126.58      6.45 o 
  16   2   5      504.10      487.49      9.60 o 
  17   2   5       21.71       21.89      5.13 o 
  18   2   5       85.40       80.89      7.04 o 
  19   2   5        0.00        1.87      6.11 o 
   1   3   5    11910.43    12417.22     51.06 o 
   2   3   5     3741.00     3700.01     17.10 o 
   3   3   5     1516.40     1869.30      9.74 o 
   4   3   5     4990.22     5044.45     22.72 o 
   5   3   5      195.51      176.16      3.46 o 
   6   3   5      230.64      225.90      4.08 o 
   7   3   5       16.79       24.70      2.23 o 
   8   3   5      333.05      342.32      5.26 o 
   9   3   5       19.86       36.67      3.73 o 
  10   3   5      246.12      269.95      5.82 o 
  11   3   5       24.37       24.15      3.23 o 
  12   3   5      229.56      245.16      6.16 o 
  13   3   5      615.35      664.14      9.19 o 
  14   3   5       48.66       52.73      4.84 o 
  15   3   5       29.07       23.93      4.51 o 
  16   3   5       22.57       30.68      4.81 o 
  17   3   5        1.12        8.72      5.62 o 
  18   3   5       86.18      107.55      8.34 o 
  19   3   5        3.59       26.11      7.01 o 
   0   4   5        7.67       -2.40      1.90 o 
   1   4   5      341.21      653.29      5.46 o 
   2   4   5       95.33      162.64      3.54 o 
   3   4   5     2773.99     2526.70     12.97 o 
   4   4   5      253.93      299.12      4.58 o 
   5   4   5      357.00      270.47      4.27 o 
   6   4   5       23.75       50.19      3.05 o 
   7   4   5     1111.92     1301.39     11.10 o 
   8   4   5      185.29      205.74      5.28 o 
   9   4   5       17.50        9.31      2.45 o 
  10   4   5      111.09      111.90      4.09 o 
  11   4   5      286.51      253.74      5.81 o 
  12   4   5     1513.82     1477.52     14.29 o 
  13   4   5      601.45      554.04      9.25 o 
  14   4   5      150.38      124.86      5.94 o 
  15   4   5       21.48       24.94      4.51 o 
  16   4   5        1.71       11.42      5.25 o 
  17   4   5        4.09       -4.43      5.29 o 
  18   4   5       28.18       31.15      6.85 o 
   1   5   5     1353.14     1300.81      8.86 o 
   2   5   5     1172.32     1261.51      8.75 o 
   3   5   5      721.13      773.74      6.43 o 
   4   5   5        2.58       -0.12      1.81 o 
   5   5   5      303.67      264.11      4.85 o 
   6   5   5       54.62       25.25      2.32 o 
   7   5   5      295.32      248.87      5.45 o 
   8   5   5       17.40       12.44      2.92 o 
   9   5   5      402.47      406.84      7.21 o 
  10   5   5     1070.64     1126.62     11.85 o 
  11   5   5        0.08        0.80      3.38 o 
  12   5   5        0.82       -4.70      3.51 o 
  13   5   5        1.43        0.52      3.70 o 
  14   5   5        5.48        3.89      4.51 o 
  15   5   5       40.40       29.38      5.84 o 
  16   5   5      284.50      276.03     10.49 o 
  17   5   5       27.55       28.92      6.31 o 
  18   5   5       57.55       53.99      7.19 o 
   0   6   5      352.53      463.67      7.68 o 
   1   6   5      263.53      259.36      4.29 o 
   2   6   5        6.36       16.13      2.02 o 
   3   6   5      649.36      615.31      6.49 o 
   4   6   5      219.14      191.61      4.34 o 
   5   6   5        4.14        7.25      2.25 o 
   6   6   5       31.12       24.09      2.62 o 
   7   6   5        1.61       -1.48      2.28 o 
   8   6   5       23.42       18.63      3.19 o 
   9   6   5      652.38      669.09      9.19 o 
  10   6   5       67.14       64.18      4.52 o 
  11   6   5     1684.16     1499.20     14.53 o 
  12   6   5      179.64      160.28      6.80 o 
  13   6   5       34.41       45.56      5.08 o 
  14   6   5        2.13        1.32      4.39 o 
  15   6   5       45.33       45.53      6.15 o 
  16   6   5       65.13       65.40      6.92 o 
  17   6   5       60.59       66.78      7.11 o 
   1   7   5      104.19       93.76      3.30 o 
   2   7   5       22.32       32.43      2.49 o 
   3   7   5      458.96      443.32      6.23 o 
   4   7   5      507.21      503.69      6.63 o 
   5   7   5       19.43       20.66      2.75 o 
   6   7   5     1006.71      945.95      9.35 o 
   7   7   5      250.30      225.46      5.36 o 
   8   7   5        0.72        2.14      3.15 o 
   9   7   5        1.79       -1.15      3.64 o 
  10   7   5       31.80       30.14      4.12 o 
  11   7   5      130.74       96.73      5.82 o 
  12   7   5       47.61       53.43      5.24 o 
  13   7   5       57.42       43.16      5.21 o 
  14   7   5        0.20       -7.28      4.86 o 
  15   7   5        0.62       -0.14      5.08 o 
  16   7   5       20.08       19.01      6.05 o 
  17   7   5       40.22       27.35      6.48 o 
   0   8   5      804.97      762.45     11.15 o 
   1   8   5        8.58       11.01      2.40 o 
   2   8   5      404.62      349.24      5.58 o 
   3   8   5       72.90       48.58      3.01 o 
   4   8   5        3.42       21.04      2.47 o 
   5   8   5      713.22      754.92      8.69 o 
   6   8   5      299.58      364.88      6.54 o 
   7   8   5      453.94      393.22      7.03 o 
   8   8   5       64.41       44.58      4.08 o 
   9   8   5       15.23        8.75      3.94 o 
  10   8   5        8.33        7.34      4.76 o 
  11   8   5       70.14       74.81      5.68 o 
  12   8   5      236.07      237.62      8.33 o 
  13   8   5      164.60      166.10      8.38 o 
  14   8   5       56.54       60.98      6.68 o 
  15   8   5       12.98       -4.32      5.35 o 
  16   8   5       58.75       51.93      7.17 o 
   1   9   5        0.67       -1.52      2.52 o 
   2   9   5      271.35      249.40      5.57 o 
   3   9   5      595.56      590.28      7.50 o 
   4   9   5       95.34      103.58      4.85 o 
   5   9   5      161.91      141.47      5.51 o 
   6   9   5        6.92        6.40      3.14 o 
   7   9   5      382.34      364.92      7.37 o 
   8   9   5      138.02      127.79      6.11 o 
   9   9   5      188.43      169.92      6.99 o 
  10   9   5       54.61       65.50      5.47 o 
  11   9   5       94.01      102.12      7.89 o 
  12   9   5       15.54       23.72      5.53 o 
  13   9   5       17.51       15.90      5.68 o 
  14   9   5       29.89       28.13      6.32 o 
  15   9   5       18.81       13.76      6.59 o 
   0  10   5      216.32      222.56      8.20 o 
   1  10   5       66.67       59.18      3.89 o 
   2  10   5       50.96       51.03      3.97 o 
   3  10   5        2.13        8.75      3.30 o 
   4  10   5      117.14      115.51      4.97 o 
   5  10   5      144.54      111.28      4.99 o 
   6  10   5       35.67       22.43      3.79 o 
   7  10   5      155.31      139.52      6.37 o 
   8  10   5      139.14      135.37      6.47 o 
   9  10   5       24.25       36.28      4.88 o 
  10  10   5      229.97      211.90      9.95 o 
  11  10   5        0.00       -5.78      4.74 o 
  12  10   5      180.99      176.70      9.40 o 
  13  10   5      114.02      137.30      9.17 o 
  14  10   5       20.58       24.45      6.70 o 
   1  11   5      724.78      786.78      9.63 o 
   2  11   5        0.95        3.86      3.49 o 
   3  11   5      227.54      248.37      6.90 o 
   4  11   5        0.34        1.50      3.47 o 
   5  11   5        3.44        5.27      3.46 o 
   6  11   5       26.96       15.82      4.25 o 
   7  11   5        2.76        2.08      3.94 o 
   8  11   5        9.97        2.24      4.19 o 
   9  11   5        2.41       -4.65      4.55 o 
  10  11   5       13.82       14.54      5.11 o 
  11  11   5       61.58       80.54      7.47 o 
  12  11   5       68.86       56.74     10.86 o 
   0  12   5      567.81      579.29     18.79 o 
   1  12   5      762.36      745.25     10.41 o 
   2  12   5       52.30       51.04      4.63 o 
   3  12   5      210.92      229.23      7.55 o 
   4  12   5       11.59        9.73      4.00 o 
   5  12   5        1.18       -2.30      3.93 o 
   6  12   5       77.62       62.78      5.91 o 
   7  12   5       38.82       50.55      5.93 o 
   8  12   5       10.04        9.80      5.00 o 
   9  12   5       12.46       16.67      5.20 o 
  10  12   5       28.34       35.50      6.52 o 
  11  12   5        1.28       13.39      6.07 o 
   1  13   5       25.33       19.70      4.86 o 
   2  13   5       12.64       16.31      4.74 o 
   3  13   5       62.15       73.44      5.55 o 
   4  13   5       32.45       28.51      5.49 o 
   5  13   5       39.34       43.84      5.87 o 
   6  13   5        3.86        0.88      5.05 o 
   7  13   5       66.80       81.69      6.96 o 
   8  13   5        0.47       -7.21      4.99 o 
   0  14   5       13.02       21.15      9.37 o 
   1  14   5        6.44        5.27      5.87 o 
   2  14   5        5.57        6.46      5.32 o 
   3  14   5      166.27      196.68     11.94 o 
   4  14   5       12.07        2.66      5.16 o 
   5  14   5        1.62       -5.37      4.95 o 
   0   0   6      547.03      486.46      8.06 o 
   1   0   6    12704.18    13936.16     83.26 o 
   2   0   6     3211.81     3417.04     23.21 o 
   3   0   6      123.90      126.45      3.54 o 
   4   0   6     2941.71     2780.12     20.24 o 
   5   0   6      425.60      554.55      7.21 o 
   6   0   6     1526.36     1402.31     14.94 o 
   7   0   6      550.31      729.08      9.23 o 
   8   0   6       17.06       15.68      3.05 o 
   9   0   6     1108.18     1103.20     12.70 o 
  10   0   6      132.43      158.44      6.12 o 
  11   0   6       63.14       61.61      4.89 o 
  12   0   6      323.36      360.45      8.86 o 
  13   0   6      102.74       91.23      6.20 o 
  14   0   6      131.03      136.60      8.58 o 
  15   0   6       29.95       19.39      6.22 o 
  16   0   6        0.01       -6.94      5.79 o 
  17   0   6      115.41      110.77      8.92 o 
  18   0   6      171.38      214.66     11.56 o 
  19   0   6      179.27      203.58     13.41 o 
   1   1   6      203.49      287.59      2.90 o 
   2   1   6     2296.83     2212.17     11.72 o 
   3   1   6     5542.17     5278.42     24.27 o 
   4   1   6     1196.20     1083.91      6.74 o 
   5   1   6      120.89       82.52      2.21 o 
   6   1   6    16501.65    16998.16     69.86 o 
   7   1   6     6408.77     6213.02     29.66 o 
   8   1   6        0.75        1.38      1.92 o 
   9   1   6       60.91       48.56      2.80 o 
  10   1   6      382.97      372.55      5.67 o 
  11   1   6        7.97       -3.68      2.69 o 
  12   1   6       47.54       57.00      3.67 o 
  13   1   6       11.09       12.09      3.53 o 
  14   1   6       53.69       58.48      4.58 o 
  15   1   6       62.22       66.61      5.12 o 
  16   1   6      112.37      119.89      6.27 o 
  17   1   6       50.49       56.19      6.08 o 
  18   1   6        3.14        7.70      5.04 o 
  19   1   6        4.18       14.47      6.10 o 
   0   2   6    10872.15    12058.83     67.13 o 
   1   2   6       18.29       51.81      2.07 o 
   2   2   6      512.02      646.91      5.74 o 
   3   2   6      410.21      339.91      3.21 o 
   4   2   6      997.67      736.37      6.71 o 
   5   2   6      560.08      712.56      6.74 o 
   6   2   6      546.19      744.93      7.44 o 
   7   2   6      142.98      132.58      3.72 o 
   8   2   6        9.46       19.03      2.45 o 
   9   2   6       85.70      109.25      4.27 o 
  10   2   6       15.17        8.98      2.74 o 
  11   2   6      164.58      158.75      5.11 o 
  12   2   6      292.52      319.05      6.71 o 
  13   2   6        0.60        1.40      3.35 o 
  14   2   6      462.00      478.89      8.37 o 
  15   2   6        1.50        7.06      4.27 o 
  16   2   6      182.72      187.82      7.89 o 
  17   2   6      126.93      117.64      6.99 o 
  18   2   6      112.55      129.08      8.10 o 
  19   2   6       17.18       21.64      6.68 o 
   1   3   6     9725.67     9890.75     41.40 o 
   2   3   6     2366.06     2459.69     12.28 o 
   3   3   6       32.05       10.13      1.46 o 
   4   3   6      362.79      332.51      3.55 o 
   5   3   6     1836.41     2104.81     13.05 o 
   6   3   6      404.27      424.78      5.39 o 
   7   3   6      198.12      215.55      4.33 o 
   8   3   6      589.63      488.29      6.56 o 
   9   3   6      294.53      316.38      5.99 o 
  10   3   6      294.68      228.07      5.65 o 
  11   3   6        7.62        1.20      2.80 o 
  12   3   6       84.28      147.45      5.83 o 
  13   3   6       46.85       50.11      4.62 o 
  14   3   6       18.51        0.13      3.92 o 
  15   3   6       45.69       54.91      5.14 o 
  16   3   6      214.72      214.98      7.69 o 
  17   3   6       49.33       64.33      6.51 o 
  18   3   6        4.91        6.87      6.36 o 
  19   3   6       55.91       62.56      7.88 o 
   0   4   6     2282.10     2642.73     22.44 o 
   1   4   6     2100.42     2157.69     12.14 o 
   2   4   6      309.61      334.85      4.02 o 
   3   4   6     1034.09     1015.08      7.35 o 
   4   4   6      293.74      184.65      4.05 o 
   5   4   6      204.62      190.71      4.40 o 
   6   4   6       95.67       51.86      3.07 o 
   7   4   6      154.23      211.61      5.10 o 
   8   4   6        0.74        0.11      2.10 o 
   9   4   6       85.37       95.82      3.69 o 
  10   4   6      139.89      132.92      4.42 o 
  11   4   6        1.58        1.02      2.96 o 
  12   4   6      518.10      486.60      8.63 o 
  13   4   6      545.54      518.37      9.29 o 
  14   4   6      240.27      229.20      7.35 o 
  15   4   6       68.64       78.65      5.53 o 
  16   4   6       71.77       70.66      5.99 o 
  17   4   6       65.87       60.21      6.84 o 
  18   4   6       13.68       12.46      6.94 o 
   1   5   6      707.22      802.61      6.95 o 
   2   5   6     1147.81     1314.40      9.07 o 
   3   5   6      106.13      158.62      3.35 o 
   4   5   6      149.86      147.62      3.12 o 
   5   5   6      785.92      789.43      7.46 o 
   6   5   6      400.59      405.87      6.36 o 
   7   5   6      236.27      232.26      5.56 o 
   8   5   6        1.36        2.76      3.82 o 
   9   5   6       48.55       63.02      4.13 o 
  10   5   6      307.11      264.10      7.30 o 
  11   5   6      590.03      552.97      8.92 o 
  12   5   6       74.81       96.62      5.28 o 
  13   5   6        0.60        0.69      3.84 o 
  14   5   6      337.37      324.78      8.36 o 
  15   5   6        1.66        5.01      4.60 o 
  16   5   6       42.24       66.68      6.65 o 
  17   5   6       17.13        4.30      5.55 o 
  18   5   6       13.55       18.77      6.77 o 
   0   6   6     1216.00     1297.23     13.38 o 
   1   6   6     3218.58     3131.20     17.41 o 
   2   6   6       26.15       24.65      2.51 o 
   3   6   6     2119.48     2049.74     13.17 o 
   4   6   6      679.81      686.11      7.30 o 
   5   6   6        6.55       10.50      2.42 o 
   6   6   6      385.26      434.51      6.51 o 
   7   6   6       99.56      125.87      4.07 o 
   8   6   6      405.27      390.88      7.17 o 
   9   6   6     1657.20     1750.26     15.22 o 
  10   6   6      455.63      400.54      8.00 o 
  11   6   6        2.18        8.16      3.73 o 
  12   6   6       14.90       13.38      3.93 o 
  13   6   6        0.25       -2.24      4.12 o 
  14   6   6        1.03       -4.37      4.29 o 
  15   6   6       46.13       44.53      6.33 o 
  16   6   6       14.16        3.97      5.54 o 
  17   6   6        5.90       -2.26      5.71 o 
   1   7   6      349.28      372.92      6.12 o 
   2   7   6        1.58       -2.52      1.90 o 
   3   7   6      107.38      130.37      4.00 o 
   4   7   6        1.38        2.71      1.98 o 
   5   7   6      251.58      287.90      5.47 o 
   6   7   6     1393.08     1278.67     11.15 o 
   7   7   6     1705.42     1755.33     13.63 o 
   8   7   6      123.51      107.01      5.05 o 
   9   7   6      400.72      377.89      8.87 o 
  10   7   6      487.77      484.35      8.69 o 
  11   7   6       39.04       46.53      5.38 o 
  12   7   6       28.57       13.32      4.54 o 
  13   7   6      186.17      156.79      7.23 o 
  14   7   6        0.70       -2.48      5.24 o 
  15   7   6        0.01        1.35      5.54 o 
  16   7   6        1.01       -5.33      7.11 o 
  17   7   6        4.96        2.46      6.39 o 
   0   8   6     1228.05     1247.83     14.65 o 
   1   8   6        8.48        7.69      2.43 o 
   2   8   6        0.36       -3.40      2.27 o 
   3   8   6      957.04     1047.27      9.32 o 
   4   8   6      219.44      192.71      6.79 o 
   5   8   6       87.85      128.46      4.65 o 
   6   8   6      166.24      147.46      5.02 o 
   7   8   6       25.50       22.04      3.40 o 
   8   8   6      379.20      360.89      7.49 o 
   9   8   6      419.59      413.91      8.04 o 
  10   8   6       52.91       61.28      5.25 o 
  11   8   6      405.42      368.55      9.21 o 
  12   8   6       24.65       13.79      4.64 o 
  13   8   6      113.62       93.07      7.03 o 
  14   8   6       34.67       28.51      5.98 o 
  15   8   6       12.87       12.05      6.21 o 
  16   8   6        6.78        8.12      6.63 o 
   1   9   6       52.10       62.62      3.65 o 
   2   9   6     1107.60     1107.65     10.24 o 
   3   9   6      419.21      393.52      6.37 o 
   4   9   6        6.58        7.05      3.20 o 
   5   9   6        0.10       -0.24      3.50 o 
   6   9   6       19.57       11.54      3.32 o 
   7   9   6       91.70       68.68      4.62 o 
   8   9   6        2.08       -2.46      3.70 o 
   9   9   6       47.41       33.36      4.64 o 
  10   9   6       41.40       24.90      4.61 o 
  11   9   6       10.18        4.12      4.79 o 
  12   9   6       19.75       18.80      5.00 o 
  13   9   6       19.90       16.04      6.04 o 
  14   9   6        1.03        5.01      6.04 o 
  15   9   6        3.01       12.37      6.52 o 
   0  10   6      691.21      674.27     12.09 o 
   1  10   6        3.96        0.82      3.04 o 
   2  10   6       24.40       19.51      3.27 o 
   3  10   6      135.12      163.06      5.68 o 
   4  10   6      816.56      879.23     10.28 o 
   5  10   6        0.76       -4.44      2.96 o 
   6  10   6       14.86       17.00      4.01 o 
   7  10   6        1.53       -3.85      3.72 o 
   8  10   6      137.03      141.23      6.68 o 
   9  10   6      162.17      142.53      6.88 o 
  10  10   6        1.40       -0.24      4.48 o 
  11  10   6       75.28       78.96      6.61 o 
  12  10   6       23.34       23.19      6.20 o 
  13  10   6       40.84       53.98      7.29 o 
  14  10   6      119.07      117.01      9.09 o 
   1  11   6      939.68      961.48     11.23 o 
   2  11   6       18.44       34.84      4.24 o 
   3  11   6        6.75        4.86      3.80 o 
   4  11   6       53.11       58.71      5.36 o 
   5  11   6        0.29        0.88      3.56 o 
   6  11   6      101.55       91.70      6.45 o 
   7  11   6       20.91       18.77      4.75 o 
   8  11   6        0.31        2.36      4.29 o 
   9  11   6      138.87      145.37      7.75 o 
  10  11   6        9.23        5.18      5.09 o 
  11  11   6       13.25       13.26      5.83 o 
  12  11   6        0.79       -2.96      5.77 o 
   0  12   6      575.21      565.06     14.07 o 
   1  12   6        0.48       -0.11      3.79 o 
   2  12   6        0.01       -5.31      3.54 o 
   3  12   6       60.10       83.00      5.38 o 
   4  12   6       92.46      117.08      6.40 o 
   5  12   6       13.87       23.20      5.11 o 
   6  12   6       37.91       40.58      5.51 o 
   7  12   6       10.83        4.29      4.73 o 
   8  12   6       10.83       11.83      5.12 o 
   9  12   6       72.68       96.56      8.34 o 
  10  12   6       58.51       64.57      7.39 o 
   1  13   6        0.00       -0.34      4.41 o 
   2  13   6      215.27      219.06      8.79 o 
   3  13   6      212.05      242.84      8.62 o 
   4  13   6        8.00       10.75      5.05 o 
   5  13   6       57.84       66.53      6.40 o 
   6  13   6        0.73        7.87      5.21 o 
   7  13   6        1.46        1.26      5.14 o 
   8  13   6        6.16        5.97      5.22 o 
   0  14   6       61.48       63.93     10.83 o 
   1  14   6       44.73       55.60      8.32 o 
   2  14   6        9.14       -3.91      6.23 o 
   3  14   6        9.77       11.25      6.29 o 
   4  14   6        0.61        0.61      5.50 o 
   1   1   7     3292.57     3091.36     15.66 o 
   2   1   7     2614.77     2411.09     11.97 o 
   3   1   7       42.07       83.39      2.28 o 
   4   1   7      872.80     1041.74      7.22 o 
   5   1   7      251.45      207.59      3.45 o 
   6   1   7       41.32       76.82      3.78 o 
   7   1   7        4.75        5.25      2.29 o 
   8   1   7       29.92       47.41      2.52 o 
   9   1   7      610.65      649.74      6.75 o 
  10   1   7      253.26      323.18      5.39 o 
  11   1   7        8.67       -0.13      2.56 o 
  12   1   7       64.39       52.90      3.99 o 
  13   1   7      275.29      297.94      6.87 o 
  14   1   7       69.81       66.56      4.62 o 
  15   1   7       74.13       76.19      5.42 o 
  16   1   7        0.36        8.44      5.48 o 
  17   1   7       18.74       11.65      4.81 o 
  18   1   7        1.47        4.50      5.76 o 
  19   1   7       60.32       60.65      7.54 o 
   0   2   7      633.66      934.65      7.76 o 
   1   2   7      152.02      197.87      3.39 o 
   2   2   7       39.28       94.91      3.19 o 
   3   2   7      582.51      468.95      4.11 o 
   4   2   7      552.59      425.96      4.04 o 
   5   2   7     1341.07     1201.51      9.33 o 
   6   2   7      216.82      180.63      4.42 o 
   7   2   7      800.64      782.89      7.61 o 
   8   2   7       32.06       35.76      2.73 o 
   9   2   7      295.63      304.83      5.60 o 
  10   2   7      168.94      176.15      5.29 o 
  11   2   7        2.73        4.60      2.90 o 
  12   2   7      183.20      205.13      6.44 o 
  13   2   7        2.06        3.21      3.47 o 
  14   2   7       50.07       63.37      4.64 o 
  15   2   7      154.58      159.41      6.68 o 
  16   2   7       81.50       87.34      6.30 o 
  17   2   7      142.61      171.89      7.84 o 
  18   2   7        3.42        3.21      5.04 o 
  19   2   7        2.67       11.36      6.37 o 
   1   3   7       35.94       32.66      2.03 o 
   2   3   7       88.07       97.44      2.86 o 
   3   3   7     6554.55     6751.34     29.63 o 
   4   3   7     2443.51     2760.21     14.01 o 
   5   3   7       64.64       74.08      2.89 o 
   6   3   7      647.57      776.58      7.34 o 
   7   3   7       43.19       31.20      2.57 o 
   8   3   7       81.35       92.56      4.04 o 
   9   3   7      204.80      217.75      5.00 o 
  10   3   7      181.54      179.66      5.10 o 
  11   3   7      117.36      112.38      4.58 o 
  12   3   7       50.04       46.96      3.98 o 
  13   3   7        6.26       18.30      4.08 o 
  14   3   7        0.61        1.86      3.86 o 
  15   3   7       11.38       24.10      4.81 o 
  16   3   7        4.67       13.27      4.82 o 
  17   3   7      180.71      202.50      8.34 o 
  18   3   7        9.25       16.78      6.48 o 
   0   4   7      738.47      755.51      9.77 o 
   1   4   7     2144.71     1920.67     10.67 o 
   2   4   7       98.14      109.71      2.44 o 
   3   4   7      141.79      193.49      3.45 o 
   4   4   7      231.71      286.25      4.06 o 
   5   4   7       16.93       27.14      1.86 o 
   6   4   7      394.30      484.64      5.11 o 
   7   4   7       27.39       23.67      2.38 o 
   8   4   7      111.60      166.33      4.36 o 
   9   4   7        0.25        2.86      2.49 o 
  10   4   7      251.39      235.95      5.48 o 
  11   4   7      371.04      360.70      7.59 o 
  12   4   7      248.97      270.14      7.40 o 
  13   4   7      688.27      665.08     10.37 o 
  14   4   7       92.12       82.50      5.43 o 
  15   4   7      232.27      227.32      7.70 o 
  16   4   7      151.11      114.51      6.87 o 
  17   4   7       10.67       21.34      6.44 o 
  18   4   7        8.77       12.71      7.18 o 
   1   5   7       92.83       72.50      2.64 o 
   2   5   7     3834.64     4260.76     22.93 o 
   3   5   7      644.18      591.16      5.77 o 
   4   5   7      329.71      365.00      4.62 o 
   5   5   7       73.26       83.45      3.24 o 
   6   5   7        4.90       -0.57      2.51 o 
   7   5   7      126.94       95.62      4.80 o 
   8   5   7       16.47       15.26      3.15 o 
   9   5   7      450.02      433.62      7.63 o 
  10   5   7        0.73        1.27      3.38 o 
  11   5   7       59.18       56.37      4.62 o 
  12   5   7       12.59        3.16      3.83 o 
  13   5   7       77.77       83.80      5.28 o 
  14   5   7       10.68        3.24      4.07 o 
  15   5   7        0.08       -3.97      4.35 o 
  16   5   7      109.69      104.20      7.36 o 
  17   5   7       18.87       40.31      6.41 o 
  18   5   7        2.22        9.22      6.86 o 
   0   6   7      479.04      524.30      8.34 o 
   1   6   7       16.37       12.78      2.15 o 
   2   6   7        0.40        0.82      1.85 o 
   3   6   7       71.75       67.51      2.83 o 
   4   6   7     2800.58     3136.01     17.64 o 
   5   6   7       56.87       59.78      3.10 o 
   6   6   7        0.25       -0.79      2.40 o 
   7   6   7      129.31      103.13      5.32 o 
   8   6   7        0.56       -1.35      3.50 o 
   9   6   7     1175.42     1098.53     13.32 o 
  10   6   7     2396.44     2222.13     21.96 o 
  11   6   7        0.17       -5.15      3.43 o 
  12   6   7        1.35        4.41      3.90 o 
  13   6   7        0.75       -3.12      4.04 o 
  14   6   7       58.89       65.34      5.69 o 
  15   6   7        5.19        6.14      6.79 o 
  16   6   7       42.45       29.61      6.13 o 
  17   6   7       14.64       10.09      5.84 o 
   1   7   7       11.89       20.21      2.38 o 
   2   7   7      259.16      240.10      4.93 o 
   3   7   7      141.46      159.08      4.06 o 
   4   7   7        5.62        5.52      2.09 o 
   5   7   7      614.19      601.34      9.09 o 
   6   7   7       37.61       64.42      3.71 o 
   7   7   7      475.57      482.95      8.10 o 
   8   7   7     2469.37     2273.40     20.72 o 
   9   7   7      113.98      116.52      6.16 o 
  10   7   7       49.95       58.61      4.63 o 
  11   7   7      140.58      141.20      6.10 o 
  12   7   7       12.65       18.87      4.64 o 
  13   7   7        1.24        0.79      4.30 o 
  14   7   7       10.86       21.88      4.96 o 
  15   7   7       26.16       31.48      6.11 o 
  16   7   7       19.55       18.39      6.41 o 
   0   8   7     1471.52     1441.07     17.04 o 
   1   8   7      245.60      208.40      4.89 o 
   2   8   7      149.47      215.22      4.98 o 
   3   8   7        2.46        1.56      3.52 o 
   4   8   7      445.59      553.12      7.25 o 
   5   8   7      138.94      154.89      5.06 o 
   6   8   7     1203.51     1104.06     10.92 o 
   7   8   7       87.34       81.20      4.77 o 
   8   8   7       17.65       25.16      3.96 o 
   9   8   7      362.62      302.48      7.51 o 
  10   8   7       87.99       96.16      5.96 o 
  11   8   7       84.25       99.77      6.24 o 
  12   8   7       19.46       18.46      5.68 o 
  13   8   7       43.83       45.33      5.96 o 
  14   8   7       76.45       91.61      7.91 o 
  15   8   7        0.04       -8.44      5.63 o 
  16   8   7        1.11        4.35      6.22 o 
   1   9   7      365.06      364.85      6.34 o 
   2   9   7       27.62       29.22      3.26 o 
   3   9   7      407.40      412.02      6.95 o 
   4   9   7     2043.46     2063.51     15.91 o 
   5   9   7        7.53        5.82      3.24 o 
   6   9   7       33.28       52.16      3.97 o 
   7   9   7      192.12      192.94      6.51 o 
   8   9   7       58.48       54.61      4.96 o 
   9   9   7       11.64       16.51      4.28 o 
  10   9   7        0.85       -6.35      4.30 o 
  11   9   7       46.02       39.70      5.39 o 
  12   9   7       46.35       40.32      5.75 o 
  13   9   7        9.52       10.83      5.98 o 
  14   9   7       89.62      120.05      8.76 o 
  15   9   7        0.00       -6.26      7.15 o 
   0  10   7     1724.72     1694.98     19.47 o 
   1  10   7       51.00       48.79      3.91 o 
   2  10   7      101.70      126.29      5.25 o 
   3  10   7      252.80      216.30      6.38 o 
   4  10   7       81.17       79.74      4.59 o 
   5  10   7      195.87      211.03      6.26 o 
   6  10   7       34.30       29.18      4.03 o 
   7  10   7        2.62        2.19      4.23 o 
   8  10   7        4.67       -2.91      4.32 o 
   9  10   7       13.72       10.15      4.70 o 
  10  10   7      104.31      113.30      7.16 o 
  11  10   7       38.45       43.97      5.90 o 
  12  10   7       48.30       78.69      7.55 o 
  13  10   7        2.15       -1.16      5.65 o 
   1  11   7      391.24      394.75      7.99 o 
   2  11   7      479.46      549.15      8.85 o 
   3  11   7       42.71       40.93      4.69 o 
   4  11   7       32.82       27.01      4.65 o 
   5  11   7       10.91        8.27      4.38 o 
   6  11   7        8.83        9.48      4.50 o 
   7  11   7       13.63       29.23      5.10 o 
   8  11   7       66.04       75.82      6.25 o 
   9  11   7        2.75        2.23      4.78 o 
  10  11   7        8.51        0.98      4.95 o 
  11  11   7        9.00       14.52      6.04 o 
  12  11   7       63.42       83.19      8.09 o 
   0  12   7      282.97      281.54     15.63 o 
   1  12   7        4.40       -2.49      4.01 o 
   2  12   7        1.93       -0.68      4.01 o 
   3  12   7      156.96      131.58      6.35 o 
   4  12   7       53.46       60.68      5.83 o 
   5  12   7       34.95       26.34      5.17 o 
   6  12   7       48.94       54.30      5.97 o 
   7  12   7        3.51        9.57      4.81 o 
   8  12   7       27.64       24.20      5.54 o 
   9  12   7        2.33       -2.31      5.15 o 
  10  12   7       68.24       76.78      7.70 o 
   1  13   7       33.84       37.84      5.94 o 
   2  13   7       43.58       31.19      6.17 o 
   3  13   7       53.93       75.99      6.62 o 
   4  13   7       59.78       56.85      6.26 o 
   5  13   7        5.63        8.63      5.14 o 
   6  13   7      216.25      223.86     10.50 o 
   7  13   7      162.02      183.58      8.78 o 
   8  13   7        0.40        0.01      5.35 o 
   0  14   7        4.20       -2.83     13.21 o 
   1  14   7       27.81       21.63      6.39 o 
   2  14   7       10.66        3.28      6.23 o 
   3  14   7       67.95       74.16      8.31 o 
   4  14   7        1.67        4.35      6.36 o 
   0   0   8      822.54      950.51     13.33 o 
   1   0   8     1781.91     1655.15     13.66 o 
   2   0   8     1103.18     1148.25     10.72 o 
   3   0   8     2048.22     2228.56     17.45 o 
   4   0   8     1159.64     1058.51     10.67 o 
   5   0   8     8288.53     8803.70     56.37 o 
   6   0   8        6.37       14.56      2.74 o 
   7   0   8      680.59      702.17      9.34 o 
   8   0   8     1121.96     1213.62     13.17 o 
   9   0   8      205.64      222.23      6.44 o 
  10   0   8       52.25       30.70      6.00 o 
  11   0   8       17.97       31.17      4.30 o 
  12   0   8      337.24      323.56      9.71 o 
  13   0   8        0.00       -3.85      4.80 o 
  14   0   8      223.48      175.77      9.42 o 
  15   0   8       16.81       17.24      6.15 o 
  16   0   8       24.78       40.42      8.79 o 
  17   0   8        3.40       -2.24      6.52 o 
  18   0   8       64.86       68.03     10.89 o 
  19   0   8       47.29       40.38      9.25 o 
   1   1   8        4.86       14.01      1.40 o 
   2   1   8      133.91       73.41      2.07 o 
   3   1   8      386.35      479.97      4.69 o 
   4   1   8       35.03       32.79      2.03 o 
   5   1   8     3078.33     3265.62     17.20 o 
   6   1   8      356.68      433.07      5.01 o 
   7   1   8       94.52      153.24      3.56 o 
   8   1   8       74.32       92.17      3.33 o 
   9   1   8      152.93      165.09      4.12 o 
  10   1   8      141.96      148.21      4.25 o 
  11   1   8        0.00       -2.92      2.57 o 
  12   1   8       67.83       77.88      4.30 o 
  13   1   8      167.99      161.96      6.07 o 
  14   1   8        6.96       -0.04      4.14 o 
  15   1   8       10.58       16.02      4.68 o 
  16   1   8        2.03        9.97      4.76 o 
  17   1   8       33.98       48.67      5.75 o 
  18   1   8        0.09        0.45      5.19 o 
  19   1   8       21.87       29.92      7.28 o 
   0   2   8    10482.24    12244.45     69.01 o 
   1   2   8     1500.25     1597.34     10.25 o 
   2   2   8      100.98      240.85      3.95 o 
   3   2   8      460.12      447.48      4.84 o 
   4   2   8     1300.64     1141.27      8.26 o 
   5   2   8     1244.52     1053.71      7.15 o 
   6   2   8      437.34      435.13      5.60 o 
   7   2   8        7.88        8.54      2.26 o 
   8   2   8      161.16      185.19      4.62 o 
   9   2   8      565.18      575.95      7.32 o 
  10   2   8        5.60        7.37      2.83 o 
  11   2   8       32.23       32.81      3.87 o 
  12   2   8       12.85       15.60      3.43 o 
  13   2   8      132.99      138.52      6.56 o 
  14   2   8       16.53       11.09      3.79 o 
  15   2   8        2.51       12.68      4.56 o 
  16   2   8      272.73      276.98      9.20 o 
  17   2   8       96.62      120.51      7.13 o 
  18   2   8        5.14       21.35      5.54 o 
   1   3   8     3809.35     4464.22     23.00 o 
   2   3   8      642.05      589.46      5.95 o 
   3   3   8     3685.98     3709.23     20.02 o 
   4   3   8       13.44       14.15      1.84 o 
   5   3   8     1062.21     1181.32      9.61 o 
   6   3   8       10.23       33.40      2.58 o 
   7   3   8      140.75      156.02      4.22 o 
   8   3   8       40.63       15.59      2.65 o 
   9   3   8        6.92        4.50      2.54 o 
  10   3   8      194.52      279.69      5.86 o 
  11   3   8       10.94       -1.67      2.95 o 
  12   3   8        0.05        3.51      3.30 o 
  13   3   8       79.68       64.56      4.93 o 
  14   3   8       72.27       68.99      5.20 o 
  15   3   8      178.80      201.89      7.93 o 
  16   3   8       34.11       21.95      5.16 o 
  17   3   8        7.55       13.08      5.08 o 
  18   3   8       77.93      100.37      8.34 o 
   0   4   8       90.96      115.19      4.04 o 
   1   4   8      150.76      226.04      4.07 o 
   2   4   8      531.90      695.03      6.72 o 
   3   4   8       19.64       16.22      1.85 o 
   4   4   8      546.21      673.06      6.32 o 
   5   4   8      244.39      214.76      3.67 o 
   6   4   8       18.04       42.47      2.72 o 
   7   4   8       63.25       80.48      3.36 o 
   8   4   8      197.58      167.11      4.61 o 
   9   4   8        0.18       -1.24      2.61 o 
  10   4   8       87.66      102.42      4.33 o 
  11   4   8       17.30       28.64      4.07 o 
  12   4   8      320.90      321.48      7.82 o 
  13   4   8      477.16      467.80      9.99 o 
  14   4   8        0.94       -2.15      3.99 o 
  15   4   8        0.50        9.97      4.42 o 
  16   4   8        1.84        9.44      4.77 o 
  17   4   8       13.47        5.42      6.13 o 
  18   4   8       16.12       18.52      6.64 o 
   1   5   8     3123.69     3409.64     18.32 o 
   2   5   8      129.17      132.32      3.25 o 
   3   5   8       15.55       11.36      1.93 o 
   4   5   8      581.57      583.08      5.96 o 
   5   5   8     1644.80     1665.66     11.05 o 
   6   5   8      139.32      127.54      5.30 o 
   7   5   8      541.28      541.80      7.77 o 
   8   5   8       66.63       83.39      4.37 o 
   9   5   8       72.17       64.17      4.38 o 
  10   5   8      130.93      114.89      5.35 o 
  11   5   8        0.02        4.76      3.64 o 
  12   5   8       77.71       75.28      5.05 o 
  13   5   8       14.43       11.80      4.14 o 
  14   5   8       30.69       28.37      4.64 o 
  15   5   8       26.44       23.28      4.99 o 
  16   5   8        5.16       11.38      7.05 o 
  17   5   8      164.22      217.60     10.52 o 
   0   6   8     2863.26     2759.73     22.75 o 
   1   6   8     1156.87     1145.62      8.97 o 
   2   6   8     1945.37     1834.40     12.96 o 
   3   6   8       65.52       77.36      3.03 o 
   4   6   8        3.45       13.51      2.21 o 
   5   6   8        1.72        3.14      2.52 o 
   6   6   8      767.84      710.46      7.78 o 
   7   6   8      152.82      149.03      5.28 o 
   8   6   8      319.97      375.53      7.56 o 
   9   6   8     1583.52     1419.09     15.47 o 
  10   6   8       23.10       22.45      4.41 o 
  11   6   8        5.49        6.74      3.79 o 
  12   6   8      306.52      256.91      7.62 o 
  13   6   8        7.85        5.70      3.98 o 
  14   6   8        0.15       -2.93      4.33 o 
  15   6   8        1.49       -3.30      4.44 o 
  16   6   8        2.62       -3.57      5.72 o 
  17   6   8       15.58       26.25      6.82 o 
   1   7   8       27.31       32.30      2.62 o 
   2   7   8       42.57       35.50      2.70 o 
   3   7   8      430.30      423.91      8.35 o 
   4   7   8      309.15      267.75      4.91 o 
   5   7   8      725.13      736.11      8.40 o 
   6   7   8      223.96      237.49      5.72 o 
   7   7   8      759.94      698.81      9.55 o 
   8   7   8      371.05      369.73      8.60 o 
   9   7   8      161.25      153.52      6.06 o 
  10   7   8       12.71       10.65      3.87 o 
  11   7   8        0.00        2.72      3.74 o 
  12   7   8        0.07       -6.05      4.03 o 
  13   7   8       89.59       78.46      5.98 o 
  14   7   8        0.43       -5.87      4.65 o 
  15   7   8        3.19       -8.39      5.59 o 
  16   7   8        0.03       -8.87      5.92 o 
   0   8   8        3.91        5.99      3.55 o 
   1   8   8       72.59       68.63      3.48 o 
   2   8   8       26.83       18.94      2.80 o 
   3   8   8     3106.39     3031.32     18.53 o 
   4   8   8      134.32      159.68      5.12 o 
   5   8   8       79.19       87.97      4.31 o 
   6   8   8      839.81      860.54     11.80 o 
   7   8   8        4.83        3.29      3.55 o 
   8   8   8      334.54      363.76      7.76 o 
   9   8   8       14.22       14.39      3.93 o 
  10   8   8      611.38      625.51     10.94 o 
  11   8   8      304.64      266.87      9.32 o 
  12   8   8       27.12       28.83      5.47 o 
  13   8   8       51.81       48.91      6.02 o 
  14   8   8       20.06       30.61      6.47 o 
  15   8   8        0.86       -7.70      5.54 o 
   1   9   8      367.88      360.23      7.79 o 
   2   9   8       19.22       21.38      3.20 o 
   3   9   8      711.24      696.31      8.94 o 
   4   9   8      237.40      235.68      6.28 o 
   5   9   8       12.25       18.29      3.54 o 
   6   9   8        9.20        9.04      3.53 o 
   7   9   8      282.64      275.39      8.02 o 
   8   9   8       96.10       89.93      5.63 o 
   9   9   8      109.28      116.09      6.76 o 
  10   9   8        7.04        0.61      4.47 o 
  11   9   8        0.01        0.22      4.49 o 
  12   9   8        6.88        3.41      5.71 o 
  13   9   8       12.65       27.71      6.46 o 
  14   9   8        0.02       -4.72      8.72 o 
   0  10   8       12.69       16.18      4.98 o 
   1  10   8      322.22      332.28      6.75 o 
   2  10   8        0.17        0.89      3.39 o 
   3  10   8      133.02      152.71      5.56 o 
   4  10   8       16.04        5.74      4.16 o 
   5  10   8        6.40        9.07      4.01 o 
   6  10   8        0.02       -2.69      4.24 o 
   7  10   8       17.25       20.70      4.66 o 
   8  10   8       16.77       12.55      4.50 o 
   9  10   8        7.68       17.43      5.00 o 
  10  10   8        4.30        8.96      4.60 o 
  11  10   8      103.81      110.76      7.46 o 
  12  10   8       14.58       23.17      5.69 o 
  13  10   8        0.29       -1.94      6.01 o 
   1  11   8      980.84     1004.29     11.59 o 
   2  11   8      198.02      210.82      7.18 o 
   3  11   8      859.98      877.84     11.78 o 
   4  11   8       79.14       83.06      5.45 o 
   5  11   8       47.20       36.57      4.89 o 
   6  11   8       13.71       18.20      4.76 o 
   7  11   8       16.05       15.13      4.99 o 
   8  11   8        7.58       13.51      5.03 o 
   9  11   8       33.01       22.42      5.31 o 
  10  11   8        0.49       -0.65      4.95 o 
  11  11   8       44.46       69.06      6.79 o 
  12  11   8        0.46       -7.66      5.65 o 
   0  12   8      664.57      741.09     18.16 o 
   1  12   8       41.46       36.81      6.77 o 
   2  12   8        6.63       18.58      4.98 o 
   3  12   8        0.58        2.22      4.17 o 
   4  12   8       42.37       28.61      5.39 o 
   5  12   8       21.04       29.94      5.31 o 
   6  12   8        6.02        2.50      4.82 o 
   7  12   8        1.34       -7.05      4.70 o 
   8  12   8        6.99        5.45      5.04 o 
   9  12   8        4.34        8.09      5.49 o 
  10  12   8        3.18       -1.67      5.34 o 
   1  13   8        3.67       -3.03      4.91 o 
   2  13   8        6.01       -7.91      5.27 o 
   3  13   8      215.31      227.55     15.13 o 
   4  13   8       16.87       19.06      5.86 o 
   5  13   8      294.07      328.18     11.08 o 
   6  13   8        3.22       -0.25      5.22 o 
   7  13   8      213.45      206.96      9.40 o 
   0  14   8        0.04       -9.72      8.80 o 
   1  14   8        0.73       -1.49      5.81 o 
   2  14   8        0.02        4.10      6.18 o 
   3  14   8        2.59       -0.60      6.95 o 
   1   1   9      159.51      224.90      3.72 o 
   2   1   9      476.70      709.86      6.05 o 
   3   1   9      846.44      830.16      6.56 o 
   4   1   9       62.54       93.84      2.82 o 
   5   1   9      249.58      217.45      3.79 o 
   6   1   9      562.70      695.30      6.47 o 
   7   1   9     1008.67     1008.69      8.18 o 
   8   1   9      413.76      397.38      5.35 o 
   9   1   9       93.34      103.90      3.61 o 
  10   1   9       31.08       37.73      2.89 o 
  11   1   9      158.12      171.59      5.32 o 
  12   1   9      100.60      113.53      4.88 o 
  13   1   9       82.98       62.33      4.41 o 
  14   1   9       19.12       14.82      4.12 o 
  15   1   9      266.98      214.57      7.46 o 
  16   1   9      117.34      110.31      6.99 o 
  17   1   9        5.23        3.46      5.91 o 
  18   1   9       44.34       49.09      7.49 o 
   0   2   9     3318.06     3898.08     24.90 o 
   1   2   9     4104.43     3786.17     20.13 o 
   2   2   9       85.71       48.48      2.49 o 
   3   2   9      267.74      136.95      2.84 o 
   4   2   9      144.91      194.70      3.53 o 
   5   2   9      291.87      186.44      3.59 o 
   6   2   9      386.92      371.65      4.82 o 
   7   2   9      439.55      467.97      6.24 o 
   8   2   9      604.93      563.46      6.97 o 
   9   2   9        2.47       -1.48      2.73 o 
  10   2   9       24.08       12.12      2.99 o 
  11   2   9      258.65      270.82      6.45 o 
  12   2   9        8.02        4.16      3.18 o 
  13   2   9      284.99      242.90      7.84 o 
  14   2   9       76.63       73.73      4.86 o 
  15   2   9        5.88       11.30      4.64 o 
  16   2   9       13.50       22.87      6.07 o 
  17   2   9       20.50       24.21      5.37 o 
  18   2   9        3.71       16.11      5.56 o 
   1   3   9     5572.60     6437.08     31.79 o 
   2   3   9      183.75      247.34      4.36 o 
   3   3   9     5842.34     6401.55     31.89 o 
   4   3   9       11.21       12.22      1.79 o 
   5   3   9     1721.35     1736.67     10.32 o 
   6   3   9       72.56       86.13      3.70 o 
   7   3   9      352.41      376.81      6.45 o 
   8   3   9      426.99      388.84      6.08 o 
   9   3   9       30.83       33.33      3.16 o 
  10   3   9       57.29       66.72      4.36 o 
  11   3   9        6.37        6.10      3.09 o 
  12   3   9      570.77      520.12      8.15 o 
  13   3   9       12.71        4.72      3.89 o 
  14   3   9        9.03       11.00      4.31 o 
  15   3   9        3.16        6.17      4.23 o 
  16   3   9       19.52       15.46      5.43 o 
  17   3   9      151.40      126.94      7.37 o 
  18   3   9       15.09       35.14      8.33 o 
   0   4   9       27.66       12.10      2.08 o 
   1   4   9     2782.68     2652.95     15.87 o 
   2   4   9     1470.88     1501.39     10.84 o 
   3   4   9        1.07        0.22      2.00 o 
   4   4   9      156.08      180.19      3.89 o 
   5   4   9      407.94      361.51      6.77 o 
   6   4   9      419.01      404.39      5.78 o 
   7   4   9        9.77       11.01      2.54 o 
   8   4   9      178.87      202.60      5.32 o 
   9   4   9      115.99      118.57      5.17 o 
  10   4   9      194.39      169.65      5.32 o 
  11   4   9        9.54        3.16      3.52 o 
  12   4   9      581.24      549.08      9.27 o 
  13   4   9      127.92      125.32      5.89 o 
  14   4   9      155.09      172.57      6.91 o 
  15   4   9       83.99       85.63      5.78 o 
  16   4   9        0.80        5.83      4.64 o 
  17   4   9       16.88       14.24      5.99 o 
  18   4   9       17.02        9.10      6.13 o 
   1   5   9      885.82      908.41      7.47 o 
   2   5   9      320.86      258.72      4.01 o 
   3   5   9       66.25       73.88      2.83 o 
   4   5   9     3641.87     3673.26     19.79 o 
   5   5   9     1150.57     1135.26      9.12 o 
   6   5   9        0.11        5.48      2.16 o 
   7   5   9      358.67      385.62      6.89 o 
   8   5   9       10.35       14.78      3.38 o 
   9   5   9        1.08       -2.17      3.38 o 
  10   5   9       32.73       23.43      3.96 o 
  11   5   9       43.65       23.91      4.10 o 
  12   5   9        3.15        7.86      3.87 o 
  13   5   9       91.85       95.23      5.67 o 
  14   5   9        1.82        6.55      4.09 o 
  15   5   9       36.23       44.02      5.40 o 
  16   5   9       13.71       31.71      5.44 o 
  17   5   9       12.53       16.14      7.01 o 
   0   6   9      239.99      304.34     11.21 o 
   1   6   9      127.65      110.66      3.43 o 
   2   6   9       35.86       67.89      2.87 o 
   3   6   9        0.25        0.26      1.95 o 
   4   6   9      703.11      652.61      6.77 o 
   5   6   9      400.62      458.42      5.72 o 
   6   6   9     1526.10     1495.76     12.43 o 
   7   6   9       18.93       29.70      3.74 o 
   8   6   9     1759.47     1708.52     15.76 o 
   9   6   9      193.00      189.74      6.46 o 
  10   6   9       31.00       36.91      4.28 o 
  11   6   9       13.59        9.40      3.81 o 
  12   6   9       53.65       47.70      5.14 o 
  13   6   9        2.84       -0.55      4.05 o 
  14   6   9       40.20       27.33      5.50 o 
  15   6   9       24.17       17.80      6.17 o 
  16   6   9        0.63        1.88      6.83 o 
  17   6   9       18.60        8.36      6.47 o 
   1   7   9       25.95       17.70      2.46 o 
   2   7   9       19.02       30.25      2.69 o 
   3   7   9     1204.17     1099.36      9.38 o 
   4   7   9      756.68      861.97      8.24 o 
   5   7   9       46.74       55.96      3.73 o 
   6   7   9       68.01       53.75      3.79 o 
   7   7   9      153.23      152.92      5.80 o 
   8   7   9      992.15     1057.42     16.10 o 
   9   7   9      546.09      495.43      8.43 o 
  10   7   9       28.07       12.82      3.96 o 
  11   7   9        5.37       12.43      4.35 o 
  12   7   9       70.78       77.21      6.21 o 
  13   7   9       92.42      118.05      7.27 o 
  14   7   9       93.66       94.79      7.14 o 
  15   7   9        0.02       -8.48      5.65 o 
  16   7   9        9.49        1.87      6.11 o 
   0   8   9      934.95      854.61     12.26 o 
   1   8   9      398.50      457.53      7.11 o 
   2   8   9      211.93      240.13      5.30 o 
   3   8   9      167.03      221.77      5.17 o 
   4   8   9      352.54      265.73      6.04 o 
   5   8   9       30.27       64.61      4.12 o 
   6   8   9     1008.03     1107.78     11.99 o 
   7   8   9        8.53        6.07      3.91 o 
   8   8   9      488.96      456.50      9.23 o 
   9   8   9      171.45      174.74      7.04 o 
  10   8   9        0.84        5.53      4.06 o 
  11   8   9       16.61       14.69      4.93 o 
  12   8   9       57.75       54.38      6.09 o 
  13   8   9       32.75       24.47      5.42 o 
  14   8   9       46.77       70.36      6.79 o 
  15   8   9        4.14       10.90      6.37 o 
   1   9   9      814.58      818.87      9.07 o 
   2   9   9        0.23       -2.73      2.89 o 
   3   9   9      210.69      226.15      6.07 o 
   4   9   9     1012.15     1010.25     11.67 o 
   5   9   9      436.11      431.39      8.21 o 
   6   9   9       52.66       39.13      4.55 o 
   7   9   9       46.05       41.59      4.76 o 
   8   9   9      252.79      265.84      8.34 o 
   9   9   9        2.51        2.41      4.24 o 
  10   9   9       40.49       44.65      5.48 o 
  11   9   9        0.11        4.86      4.74 o 
  12   9   9       62.92       79.64      6.95 o 
  13   9   9       10.21        3.95      5.31 o 
  14   9   9       28.91       36.36      7.09 o 
   0  10   9      854.59      888.95     14.06 o 
   1  10   9       21.73       11.57      3.44 o 
   2  10   9      753.57      768.53     10.60 o 
   3  10   9      536.82      540.96      9.24 o 
   4  10   9      126.46      140.40      5.97 o 
   5  10   9        2.52       -0.28      3.94 o 
   6  10   9      112.86      122.81      6.41 o 
   7  10   9       15.77       11.72      4.36 o 
   8  10   9        1.10       -1.08      4.46 o 
   9  10   9       25.47       32.52      5.32 o 
  10  10   9      115.89      124.17      7.45 o 
  11  10   9       28.54       29.88      5.90 o 
  12  10   9       18.83       20.44      5.67 o 
  13  10   9       61.91       81.56      7.94 o 
   1  11   9       23.16       33.47      4.57 o 
   2  11   9       78.09       61.58      5.09 o 
   3  11   9       41.12       52.88      4.99 o 
   4  11   9      112.00      129.58      6.78 o 
   5  11   9      187.70      164.83      7.24 o 
   6  11   9       96.50      103.16      7.47 o 
   7  11   9       31.73       24.31      5.30 o 
   8  11   9      191.28      189.63      8.59 o 
   9  11   9       45.94       57.11      7.57 o 
  10  11   9       43.11       33.35      6.07 o 
  11  11   9        5.41        5.00      5.37 o 
   0  12   9       56.42       52.93      8.96 o 
   1  12   9      282.61      285.50     11.60 o 
   2  12   9       10.62        5.02      6.14 o 
   3  12   9        2.65        8.22      4.86 o 
   4  12   9       51.25       54.69      5.97 o 
   5  12   9       15.32       17.61      5.20 o 
   6  12   9       12.07       18.37      5.29 o 
   7  12   9        0.45       -6.78      4.52 o 
   8  12   9       65.31       64.11      6.50 o 
   9  12   9        0.14       -0.07      5.11 o 
   1  13   9       14.45        4.09      5.29 o 
   2  13   9        6.57        1.62      6.03 o 
   3  13   9      263.09      276.49     11.95 o 
   4  13   9       78.98       89.57      7.73 o 
   5  13   9        2.30        7.25      5.82 o 
   6  13   9      198.24      181.23      9.66 o 
   7  13   9       40.77       69.05      8.77 o 
   0  14   9       12.13        0.41      8.02 o 
   1  14   9       16.65       10.38      6.79 o 
   0   0  10     1968.55     2306.34     80.37 o 
   1   0  10     3130.75     3156.91     23.48 o 
   2   0  10     1454.78     1705.96     15.03 o 
   3   0  10       87.86       77.72      3.93 o 
   4   0  10      399.32      520.71      7.82 o 
   5   0  10     1112.38     1344.22     14.64 o 
   6   0  10     3058.09     2946.95     23.59 o 
   7   0  10     1358.20     1407.03     14.58 o 
   8   0  10      806.56      769.49     10.65 o 
   9   0  10      278.27      234.45      6.71 o 
  10   0  10      444.49      453.26      8.91 o 
  11   0  10       14.53        7.25      3.95 o 
  12   0  10      165.46      166.57      8.67 o 
  13   0  10       99.31       76.26      7.05 o 
  14   0  10        3.03       -6.92      5.21 o 
  15   0  10      141.11      104.89      8.37 o 
  16   0  10       65.77       60.16      7.55 o 
  17   0  10        0.01       -5.19      9.57 o 
  18   0  10        0.10        0.11      7.77 o 
   1   1  10     2440.15     2582.90     14.19 o 
   2   1  10     6253.99     6715.04     31.31 o 
   3   1  10     1495.41     1670.37     10.60 o 
   4   1  10      789.70      906.33      7.33 o 
   5   1  10      368.34      440.51      5.54 o 
   6   1  10      383.81      425.70      5.26 o 
   7   1  10      552.42      514.57      5.97 o 
   8   1  10       42.54       35.22      3.16 o 
   9   1  10      149.59      170.99      5.27 o 
  10   1  10      374.09      328.66      5.50 o 
  11   1  10       30.06       24.41      3.45 o 
  12   1  10      279.42      204.73      6.03 o 
  13   1  10       84.16       80.27      5.07 o 
  14   1  10       12.68       13.40      4.50 o 
  15   1  10       33.30       47.45      4.91 o 
  16   1  10      126.78      126.42      7.01 o 
  17   1  10       30.00       34.31      5.44 o 
  18   1  10        2.51       -1.93      4.90 o 
   0   2  10     3834.52     4092.74     26.38 o 
   1   2  10       10.88        6.20      2.19 o 
   2   2  10      120.96       72.00      2.98 o 
   3   2  10       30.78       77.86      3.03 o 
   4   2  10      188.21      167.42      3.46 o 
   5   2  10      161.85      196.59      3.81 o 
   6   2  10     1214.21     1231.70      9.17 o 
   7   2  10      600.76      674.10      7.66 o 
   8   2  10      753.12      794.47      8.46 o 
   9   2  10      119.78      108.68      4.27 o 
  10   2  10      716.86      681.64      8.51 o 
  11   2  10       35.25       24.81      3.45 o 
  12   2  10      265.56      257.54      6.53 o 
  13   2  10        3.18       -0.25      3.50 o 
  14   2  10      231.47      226.88      8.05 o 
  15   2  10      135.11      134.39      6.96 o 
  16   2  10        1.15        5.57      4.65 o 
  17   2  10        6.05       18.11      5.59 o 
  18   2  10       63.86       65.85      6.36 o 
   1   3  10     3317.83     3685.08     20.35 o 
   2   3  10     4238.76     4379.48     23.50 o 
   3   3  10     1731.41     1937.93     13.07 o 
   4   3  10     1448.53     1734.96     12.84 o 
   5   3  10      103.36      119.24      3.17 o 
   6   3  10      971.86     1098.19      9.47 o 
   7   3  10       11.62       29.20      2.83 o 
   8   3  10      155.93      191.64      5.14 o 
   9   3  10      284.24      355.91      7.12 o 
  10   3  10      157.08      178.71      5.41 o 
  11   3  10       34.17       26.31      3.55 o 
  12   3  10       39.27       45.76      4.08 o 
  13   3  10       13.80       13.65      4.77 o 
  14   3  10       10.69       25.41      4.58 o 
  15   3  10       30.20       16.86      4.95 o 
  16   3  10        1.38        4.32      6.04 o 
  17   3  10        0.12       -1.66      4.60 o 
  18   3  10       47.09       49.80      6.69 o 
   0   4  10       15.28       15.17      3.75 o 
   1   4  10     2056.75     2454.73     15.27 o 
   2   4  10      102.57      181.64      4.31 o 
   3   4  10       63.84       46.17      2.88 o 
   4   4  10     1337.25     1389.50     10.72 o 
   5   4  10     1586.41     1364.27     10.09 o 
   6   4  10       32.32       26.51      2.69 o 
   7   4  10      320.60      265.77      5.38 o 
   8   4  10       33.32       31.63      3.17 o 
   9   4  10      418.71      394.81      6.77 o 
  10   4  10     1178.53     1030.97     11.62 o 
  11   4  10      138.67      117.89      5.41 o 
  12   4  10       39.49       44.31      4.63 o 
  13   4  10        1.36        7.88      3.99 o 
  14   4  10        0.38        2.09      4.07 o 
  15   4  10       14.99        9.41      4.51 o 
  16   4  10        4.33        7.33      4.79 o 
  17   4  10        0.08       -0.20      5.89 o 
   1   5  10      821.80      959.58      8.67 o 
   2   5  10     1198.06     1078.02      9.35 o 
   3   5  10      380.50      438.69      6.46 o 
   4   5  10     1293.30     1328.88     10.81 o 
   5   5  10      594.62      567.16      6.20 o 
   6   5  10        6.29        6.29      2.47 o 
   7   5  10      104.90       99.52      4.54 o 
   8   5  10      538.13      551.04      8.43 o 
   9   5  10       78.86       87.84      4.94 o 
  10   5  10       17.00        3.25      3.92 o 
  11   5  10       57.18       55.99      4.55 o 
  12   5  10       13.76       21.90      4.20 o 
  13   5  10       37.82       46.33      4.72 o 
  14   5  10       89.40       80.97      6.78 o 
  15   5  10       88.57       94.89      6.50 o 
  16   5  10       47.14       72.29      7.96 o 
  17   5  10        6.20       10.06      8.81 o 
   0   6  10      545.17      516.50      8.54 o 
   1   6  10        0.68        0.92      1.92 o 
   2   6  10      326.26      292.24      4.58 o 
   3   6  10        1.46        3.45      2.39 o 
   4   6  10      155.74      167.25      4.18 o 
   5   6  10       96.97       77.35      3.94 o 
   6   6  10     1029.40      972.36     11.57 o 
   7   6  10      499.59      505.31      8.16 o 
   8   6  10      260.82      300.40      7.68 o 
   9   6  10       12.06       18.25      3.94 o 
  10   6  10      295.91      259.01      7.63 o 
  11   6  10      292.98      272.20      7.53 o 
  12   6  10       76.76       81.10      5.67 o 
  13   6  10        4.74       -0.51      4.17 o 
  14   6  10        2.86        4.81      6.58 o 
  15   6  10      101.98      111.27      7.47 o 
  16   6  10       39.05       23.23      6.15 o 
   1   7  10      121.67      115.22      3.79 o 
   2   7  10       16.99       17.20      2.49 o 
   3   7  10      619.31      549.81      6.72 o 
   4   7  10      612.70      537.47      6.78 o 
   5   7  10       51.32       59.02      3.88 o 
   6   7  10       17.99        4.05      3.49 o 
   7   7  10      178.93      183.03      6.84 o 
   8   7  10      646.75      605.53     10.26 o 
   9   7  10        3.18        6.90      3.97 o 
  10   7  10       14.26       18.37      4.29 o 
  11   7  10       95.70      102.18      6.00 o 
  12   7  10       58.84       68.17      5.55 o 
  13   7  10        0.99       -1.45      4.79 o 
  14   7  10        5.14        9.24      5.26 o 
  15   7  10        1.22       -1.13      5.45 o 
  16   7  10       16.51       19.56      6.21 o 
   0   8  10       10.35        6.33      3.86 o 
   1   8  10       28.28       31.76      3.10 o 
   2   8  10        4.57       14.42      3.44 o 
   3   8  10      210.96      231.83      5.34 o 
   4   8  10      217.53      197.90      6.29 o 
   5   8  10      801.73      840.86     10.48 o 
   6   8  10      282.06      273.79      7.96 o 
   7   8  10       98.27       94.69      5.67 o 
   8   8  10       32.14       38.02      4.76 o 
   9   8  10      492.88      514.02     11.59 o 
  10   8  10       41.68       44.87      4.89 o 
  11   8  10        0.02        0.04      4.48 o 
  12   8  10        6.90        8.76      4.79 o 
  13   8  10       24.57       42.67      5.92 o 
  14   8  10       28.30       25.58      5.91 o 
  15   8  10       26.41       39.74      7.05 o 
   1   9  10      247.62      246.71      5.96 o 
   2   9  10        1.06       -0.29      3.23 o 
   3   9  10     1237.55     1252.84     18.29 o 
   4   9  10      144.92      148.41      5.93 o 
   5   9  10        6.11        7.64      4.22 o 
   6   9  10       45.08       55.30      4.94 o 
   7   9  10      102.34      115.38      6.71 o 
   8   9  10       13.98        9.17      4.11 o 
   9   9  10        6.98       -0.25      4.52 o 
  10   9  10       80.72       72.22      6.25 o 
  11   9  10        0.03       -1.24      4.51 o 
  12   9  10        0.26        3.79      4.96 o 
  13   9  10        4.56        5.48      5.25 o 
  14   9  10        0.33        1.14      5.82 o 
   0  10  10       37.02       28.66      6.18 o 
   1  10  10        2.50        0.97      3.52 o 
   2  10  10      213.00      200.40      7.61 o 
   3  10  10        0.47       -0.68      3.79 o 
   4  10  10       54.78       62.51      5.48 o 
   5  10  10       43.69       61.07      5.27 o 
   6  10  10       12.58        7.48      4.28 o 
   7  10  10        3.29        9.18      4.30 o 
   8  10  10        4.91       12.89      4.82 o 
   9  10  10        8.02       13.10      4.96 o 
  10  10  10       89.28      110.02      7.27 o 
  11  10  10        2.23       -7.28      4.85 o 
  12  10  10       21.20       18.58      5.82 o 
   1  11  10      537.12      554.33     15.02 o 
   2  11  10       67.73       60.62      5.62 o 
   3  11  10      217.02      199.60      7.71 o 
   4  11  10      520.49      513.36     10.34 o 
   5  11  10       74.50       83.03      6.06 o 
   6  11  10       52.98       55.17      5.92 o 
   7  11  10       13.55       15.12      5.09 o 
   8  11  10        0.76        3.38      4.93 o 
   9  11  10       37.75       48.69      6.21 o 
  10  11  10        4.08        3.35      5.18 o 
  11  11  10        4.27       -1.94      5.27 o 
   0  12  10      365.26      359.21     15.22 o 
   1  12  10        1.51       -2.10      4.86 o 
   2  12  10        0.02       -7.20      4.80 o 
   3  12  10        0.97       -7.09      4.73 o 
   4  12  10        2.90        1.59      5.10 o 
   5  12  10       14.51       25.05      6.06 o 
   6  12  10      292.28      344.77     12.04 o 
   7  12  10        8.05       12.40      5.45 o 
   8  12  10       75.08       78.71      7.03 o 
   9  12  10        0.33       -2.22      5.12 o 
   1  13  10       21.01       13.44      5.77 o 
   2  13  10       27.71       44.22      6.94 o 
   3  13  10       28.57       29.80      7.06 o 
   4  13  10        6.44       12.56      6.30 o 
   5  13  10      212.95      240.02     12.72 o 
   6  13  10        0.86        9.42      7.54 o 
   1   1  11     4412.13     4811.79     23.78 o 
   2   1  11     2915.80     3033.91     16.56 o 
   3   1  11      142.15      196.27      3.85 o 
   4   1  11       50.87       40.95      2.45 o 
   5   1  11     1017.62     1136.89      8.83 o 
   6   1  11      614.25      619.72      6.53 o 
   7   1  11      146.53      159.92      4.02 o 
   8   1  11      109.14      116.52      3.76 o 
   9   1  11       23.12       10.57      2.43 o 
  10   1  11       70.19       86.97      3.62 o 
  11   1  11      209.69      191.58      6.52 o 
  12   1  11       23.35       12.84      3.44 o 
  13   1  11        4.89       18.08      4.10 o 
  14   1  11      176.09      184.56      6.93 o 
  15   1  11      258.94      284.68      8.38 o 
  16   1  11       46.18       47.71      5.73 o 
  17   1  11        4.50       18.92      5.28 o 
  18   1  11       14.06       29.13      5.66 o 
   0   2  11      922.07      793.51     10.49 o 
   1   2  11     3961.68     4938.73     25.89 o 
   2   2  11       82.89       72.53      3.11 o 
   3   2  11       49.53       25.03      2.43 o 
   4   2  11       75.64       84.96      2.86 o 
   5   2  11      592.41      564.05      6.02 o 
   6   2  11      207.34      227.79      4.34 o 
   7   2  11       76.75       50.28      2.70 o 
   8   2  11       35.49       49.45      3.41 o 
   9   2  11      364.97      354.71      6.43 o 
  10   2  11      319.27      353.81      7.12 o 
  11   2  11        0.10       -2.94      3.50 o 
  12   2  11      296.05      270.80      6.78 o 
  13   2  11      525.74      515.92      8.63 o 
  14   2  11      185.64      173.45      7.35 o 
  15   2  11       70.64       78.40      6.10 o 
  16   2  11       24.57        9.45      4.86 o 
  17   2  11        0.16       -6.25      4.90 o 
  18   2  11        0.00        9.82      5.47 o 
   1   3  11     2412.10     2397.25     15.02 o 
   2   3  11     1001.78     1008.66      8.78 o 
   3   3  11       26.64       16.41      2.42 o 
   4   3  11       43.85       41.30      2.82 o 
   5   3  11       72.56       77.28      2.80 o 
   6   3  11       11.06       12.29      2.03 o 
   7   3  11        8.21       16.72      2.78 o 
   8   3  11      238.73      233.70      5.51 o 
   9   3  11      458.49      467.70      7.39 o 
  10   3  11      251.12      275.15      6.40 o 
  11   3  11       45.23       44.33      3.93 o 
  12   3  11       59.10       44.12      5.07 o 
  13   3  11        0.38        1.53      3.84 o 
  14   3  11        5.35        7.62      4.23 o 
  15   3  11       51.88       53.99      6.52 o 
  16   3  11        5.55       11.75      4.88 o 
  17   3  11       80.76       95.35      6.81 o 
   0   4  11       88.56      113.43      5.87 o 
   1   4  11      396.50      435.45      5.79 o 
   2   4  11       57.40       83.02      3.37 o 
   3   4  11      743.73      739.51      7.70 o 
   4   4  11       21.31       27.31      2.76 o 
   5   4  11     1092.99     1054.34      9.43 o 
   6   4  11      634.39      631.60      7.31 o 
   7   4  11     1070.98     1096.92     10.11 o 
   8   4  11      489.64      416.45      7.14 o 
   9   4  11     2676.26     2675.72     18.43 o 
  10   4  11      160.17      155.81      6.52 o 
  11   4  11      208.32      204.11      6.63 o 
  12   4  11      684.27      655.56     10.15 o 
  13   4  11      375.14      346.93      8.38 o 
  14   4  11      181.56      189.28      8.13 o 
  15   4  11       15.31        8.07      4.99 o 
  16   4  11        0.61       -0.16      4.98 o 
  17   4  11        2.49       -3.15      5.83 o 
   1   5  11     1145.83     1269.68     10.37 o 
   2   5  11       39.12       38.76      2.95 o 
   3   5  11     1117.67     1024.69      9.45 o 
   4   5  11      824.69      880.79      8.81 o 
   5   5  11      140.39      123.86      4.45 o 
   6   5  11     1674.33     1560.92     11.06 o 
   7   5  11      802.96      775.96     10.07 o 
   8   5  11      151.24      146.12      5.46 o 
   9   5  11       21.78       16.20      3.86 o 
  10   5  11       13.62        7.22      3.67 o 
  11   5  11      227.18      239.56      7.31 o 
  12   5  11      478.75      424.73      9.29 o 
  13   5  11      231.61      247.03      8.41 o 
  14   5  11       25.17       40.38      5.28 o 
  15   5  11       11.91        6.66      4.82 o 
  16   5  11        3.03       -2.37      5.69 o 
  17   5  11       12.03       13.24      6.36 o 
   0   6  11      316.44      325.35      8.02 o 
   1   6  11      508.48      623.38      7.44 o 
   2   6  11      153.22      113.10      4.11 o 
   3   6  11      136.35      140.52      4.52 o 
   4   6  11      416.43      387.94      7.45 o 
   5   6  11       45.54       42.55      3.38 o 
   6   6  11      817.09      804.73      9.48 o 
   7   6  11        9.77        7.76      4.06 o 
   8   6  11     1316.36     1275.59     14.29 o 
   9   6  11       95.03      109.06      5.88 o 
  10   6  11       48.37       40.83      4.86 o 
  11   6  11      297.75      295.43      8.52 o 
  12   6  11        0.00        1.46      4.22 o 
  13   6  11       26.57       26.31      4.86 o 
  14   6  11       36.55       34.65      5.74 o 
  15   6  11       26.68       26.35      5.87 o 
  16   6  11       19.78       12.93      5.79 o 
   1   7  11        7.54        8.52      2.39 o 
   2   7  11       83.51       94.58      3.50 o 
   3   7  11      966.79      980.10     10.80 o 
   4   7  11      116.32       96.26      4.21 o 
   5   7  11     1796.27     1881.56     16.56 o 
   6   7  11     1630.39     1681.73     16.43 o 
   7   7  11       53.35       43.67      4.81 o 
   8   7  11        0.00        6.75      3.97 o 
   9   7  11       29.17       32.45      4.63 o 
  10   7  11       56.77       61.33      5.32 o 
  11   7  11        0.52        5.51      4.07 o 
  12   7  11        9.72       18.54      4.60 o 
  13   7  11       23.20       17.05      5.17 o 
  14   7  11        0.10       -3.17      5.04 o 
  15   7  11       47.85       53.21      6.58 o 
   0   8  11      165.90      177.23      6.89 o 
   1   8  11      419.23      364.00      6.09 o 
   2   8  11      615.20      578.69      9.19 o 
   3   8  11      446.21      565.21      8.08 o 
   4   8  11       85.90       87.42      4.99 o 
   5   8  11      196.40      283.84      7.85 o 
   6   8  11        0.04        1.48      3.82 o 
   7   8  11       22.46       12.92      4.18 o 
   8   8  11        0.14       -5.11      3.74 o 
   9   8  11        0.60        8.12      4.15 o 
  10   8  11        0.24        1.86      4.14 o 
  11   8  11       26.18       19.29      4.90 o 
  12   8  11       51.26       44.02      5.79 o 
  13   8  11       12.25       11.32      5.29 o 
  14   8  11       59.61       58.94      6.86 o 
   1   9  11     2527.21     2491.86     18.33 o 
   2   9  11      459.44      440.46      7.71 o 
   3   9  11        1.99        2.64      3.79 o 
   4   9  11       47.30       53.73      4.57 o 
   5   9  11      135.10      149.34      6.62 o 
   6   9  11        9.63       17.05      4.44 o 
   7   9  11      102.11       99.72      5.96 o 
   8   9  11        0.03        5.79      4.19 o 
   9   9  11        2.14        3.48      4.25 o 
  10   9  11      214.88      199.12      8.67 o 
  11   9  11        4.25       19.78      5.29 o 
  12   9  11       59.93       62.15      6.44 o 
  13   9  11        5.80        6.65      5.69 o 
   0  10  11        6.79       16.55      6.81 o 
   1  10  11        9.47        5.51      4.39 o 
   2  10  11      185.56      187.25      7.32 o 
   3  10  11       50.11       56.60      4.85 o 
   4  10  11       24.50       22.94      4.59 o 
   5  10  11      160.98      168.98      7.14 o 
   6  10  11        0.18       -1.30      4.24 o 
   7  10  11        9.93       11.28      5.07 o 
   8  10  11        1.74       14.51      4.97 o 
   9  10  11       89.80      112.59      7.32 o 
  10  10  11       44.06       62.71      6.50 o 
  11  10  11       21.31       17.01      6.39 o 
  12  10  11        4.92        7.21      5.60 o 
   1  11  11       16.93       30.08      5.12 o 
   2  11  11        2.73        1.32      5.59 o 
   3  11  11      152.40      181.57      8.20 o 
   4  11  11      113.61      101.89      6.96 o 
   5  11  11      318.51      322.27     10.33 o 
   6  11  11        0.29        7.39      5.03 o 
   7  11  11      199.12      214.27      9.05 o 
   8  11  11       31.79       47.62      6.16 o 
   9  11  11       40.57       36.60      5.98 o 
  10  11  11       35.04       42.89      6.32 o 
   0  12  11       92.22       68.82      9.91 o 
   1  12  11      183.17      196.16      8.80 o 
   2  12  11      121.03      127.66      8.34 o 
   3  12  11        5.80        8.63      5.10 o 
   4  12  11        0.04        4.46      5.20 o 
   5  12  11       17.73        8.76      5.75 o 
   6  12  11       83.88      102.48      7.99 o 
   7  12  11       13.20        8.13      5.95 o 
   8  12  11       22.06       25.41      6.55 o 
   1  13  11        1.01       -5.48      5.41 o 
   2  13  11       39.04       37.47      6.85 o 
   3  13  11      115.40      131.38      9.58 o 
   4  13  11       11.04        8.64      6.56 o 
   5  13  11        0.30       -8.39      5.59 o 
   0   0  12      718.13      636.58     12.25 o 
   1   0  12      138.75       73.62      4.13 o 
   2   0  12     2176.07     2038.33     17.88 o 
   3   0  12     1188.76     1179.94     12.75 o 
   4   0  12      305.93      265.72      8.44 o 
   5   0  12        0.25        2.02      2.83 o 
   6   0  12        1.10        4.99      3.08 o 
   7   0  12      117.31      120.07      5.39 o 
   8   0  12      368.60      374.88     10.73 o 
   9   0  12        0.23        0.75      3.69 o 
  10   0  12       77.24       67.44      4.89 o 
  11   0  12      339.45      353.02     10.46 o 
  12   0  12        1.56       17.50      5.67 o 
  13   0  12      221.05      219.53     10.21 o 
  14   0  12       93.36       90.46      8.19 o 
  15   0  12      472.96      499.74     14.24 o 
  16   0  12      567.69      597.93     22.74 o 
  17   0  12      342.17      355.20     15.96 o 
  18   0  12      192.50      194.64     15.40 o 
   1   1  12     1019.77     1111.71      9.25 o 
   2   1  12      236.42      305.06      4.54 o 
   3   1  12     1704.06     1705.36     11.71 o 
   4   1  12     1895.40     2130.92     13.33 o 
   5   1  12     3050.07     3029.33     17.39 o 
   6   1  12      156.53      177.07      4.13 o 
   7   1  12       62.95       86.65      3.50 o 
   8   1  12      122.67      144.82      4.13 o 
   9   1  12        0.00       -1.65      2.79 o 
  10   1  12        2.87        2.59      3.23 o 
  11   1  12        0.00        0.39      3.05 o 
  12   1  12        5.03       -0.03      3.66 o 
  13   1  12      386.83      352.09      8.24 o 
  14   1  12        0.83       -1.06      4.03 o 
  15   1  12        1.21       10.52      4.78 o 
  16   1  12       14.14       22.40      5.25 o 
  17   1  12       21.29       40.33      5.82 o 
  18   1  12       26.39       32.15      6.50 o 
   0   2  12      327.39      341.47      6.58 o 
   1   2  12      207.04      222.24      4.92 o 
   2   2  12      574.31      586.43      6.63 o 
   3   2  12       90.84       70.80      3.26 o 
   4   2  12      256.78      287.02      4.58 o 
   5   2  12       68.67       84.31      3.12 o 
   6   2  12       28.87       30.16      2.51 o 
   7   2  12      122.48      142.04      3.94 o 
   8   2  12      299.20      304.42      6.02 o 
   9   2  12        2.80       -3.15      2.86 o 
  10   2  12        9.69        5.52      3.14 o 
  11   2  12        3.72        1.76      3.23 o 
  12   2  12      925.43      863.48     10.48 o 
  13   2  12      425.41      474.94      9.21 o 
  14   2  12       61.36       72.25      5.80 o 
  15   2  12      164.33      159.54      7.49 o 
  16   2  12       39.74       41.44      5.60 o 
  17   2  12       53.38       55.46      6.12 o 
   1   3  12      387.94      372.48      5.43 o 
   2   3  12      718.14      785.41      7.88 o 
   3   3  12      283.10      389.72      5.84 o 
   4   3  12       50.50       55.51      3.16 o 
   5   3  12        0.12        7.32      2.40 o 
   6   3  12      493.56      441.31      5.86 o 
   7   3  12       33.79       64.23      3.53 o 
   8   3  12      472.86      421.33      6.92 o 
   9   3  12      202.68      253.29      8.03 o 
  10   3  12        0.13        5.41      3.37 o 
  11   3  12      247.32      273.90      6.79 o 
  12   3  12      167.20      158.01      6.28 o 
  13   3  12        7.57       13.68      4.13 o 
  14   3  12        5.12        1.03      4.43 o 
  15   3  12      204.25      194.58      9.17 o 
  16   3  12       41.38       48.87      6.27 o 
  17   3  12       58.84       91.99      9.00 o 
   0   4  12        0.78        3.71      3.51 o 
   1   4  12      415.19      348.48      5.39 o 
   2   4  12      124.12      167.84      5.64 o 
   3   4  12      274.01      240.31      5.05 o 
   4   4  12      270.98      250.56      5.29 o 
   5   4  12       70.60       98.31      3.87 o 
   6   4  12      352.31      336.72      4.95 o 
   7   4  12       43.86       72.58      3.73 o 
   8   4  12      842.02      819.27      9.27 o 
   9   4  12      522.77      497.79     10.27 o 
  10   4  12      394.09      440.49      8.28 o 
  11   4  12      156.78      138.48      5.87 o 
  12   4  12       45.94       46.77      6.16 o 
  13   4  12      137.13      114.08      6.45 o 
  14   4  12        0.09       -0.69      4.39 o 
  15   4  12        0.47        2.37      4.96 o 
  16   4  12        4.17        8.47      8.47 o 
  17   4  12        1.04        5.74      6.04 o 
   1   5  12      335.31      329.99      5.50 o 
   2   5  12      624.48      687.06      7.75 o 
   3   5  12      827.00      844.42      8.75 o 
   4   5  12     1714.89     1628.38     12.73 o 
   5   5  12      556.42      514.31      7.06 o 
   6   5  12      142.90      157.09      4.70 o 
   7   5  12        2.02        8.74      3.38 o 
   8   5  12      310.57      302.20      7.99 o 
   9   5  12      801.83      835.69     11.89 o 
  10   5  12       22.26       15.28      4.31 o 
  11   5  12        5.75       -0.62      3.90 o 
  12   5  12       19.14       14.02      4.48 o 
  13   5  12       58.53       39.75      5.16 o 
  14   5  12        8.71        9.50      4.60 o 
  15   5  12        1.90       -5.12      6.17 o 
  16   5  12       78.97       62.45      7.40 o 
   0   6  12      161.43      209.49      8.88 o 
   1   6  12       17.72       32.97      2.98 o 
   2   6  12      668.53      707.71      8.22 o 
   3   6  12      165.06      171.72      4.98 o 
   4   6  12      196.45      235.23      5.67 o 
   5   6  12     1933.03     1984.31     14.78 o 
   6   6  12     1058.02     1027.17     12.67 o 
   7   6  12       63.65       48.30      4.83 o 
   8   6  12      185.12      175.71      6.85 o 
   9   6  12      243.49      221.62      7.41 o 
  10   6  12       69.07       64.00      8.13 o 
  11   6  12      140.26      146.06      6.76 o 
  12   6  12       30.57       38.47      5.14 o 
  13   6  12       11.66       13.74      4.66 o 
  14   6  12        0.42       -4.31      4.53 o 
  15   6  12       14.92       11.11      5.64 o 
  16   6  12       78.88       90.36      9.17 o 
   1   7  12       80.10      104.86      4.27 o 
   2   7  12      289.70      287.77      6.14 o 
   3   7  12       32.96       24.34      3.42 o 
   4   7  12     1143.08     1062.13     10.70 o 
   5   7  12     1866.62     1697.34     15.10 o 
   6   7  12       59.59       71.65      5.30 o 
   7   7  12      657.91      615.35     10.74 o 
   8   7  12      149.80      152.70      6.71 o 
   9   7  12       21.96       25.48      4.46 o 
  10   7  12        1.49       -5.07      4.02 o 
  11   7  12       19.87       20.04      4.62 o 
  12   7  12       77.77       81.97      6.03 o 
  13   7  12       35.88       29.79      5.59 o 
  14   7  12       11.28       14.49      5.63 o 
  15   7  12       24.15       31.75      6.44 o 
   0   8  12       21.51       15.28      5.45 o 
   1   8  12      108.77      103.94      4.71 o 
   2   8  12       10.66       11.57      3.28 o 
   3   8  12      177.32      200.12      6.10 o 
   4   8  12        4.23       -3.36      3.47 o 
   5   8  12       77.89       83.28      5.44 o 
   6   8  12       59.82       60.51      5.15 o 
   7   8  12       70.92       89.26      5.75 o 
   8   8  12        1.51       -0.78      5.31 o 
   9   8  12        6.48        9.57      4.35 o 
  10   8  12       51.26       52.90      5.31 o 
  11   8  12       13.34        8.03      4.42 o 
  12   8  12        0.13       -5.27      5.30 o 
  13   8  12       63.27       75.10      6.76 o 
  14   8  12        1.81        2.74      5.61 o 
   1   9  12      596.63      613.23     12.86 o 
   2   9  12      484.20      454.01      9.43 o 
   3   9  12       54.71       53.41      4.62 o 
   4   9  12      161.49      149.23      6.65 o 
   5   9  12       56.79       68.11      5.28 o 
   6   9  12        6.15       11.66      4.29 o 
   7   9  12       76.01       70.91      5.59 o 
   8   9  12      216.22      233.50     11.78 o 
   9   9  12       11.01        7.17      4.52 o 
  10   9  12       14.05       22.21      5.33 o 
  11   9  12        0.56       -3.23      4.81 o 
  12   9  12       12.79       30.29      5.98 o 
  13   9  12        1.10        7.93      5.61 o 
   0  10  12       70.35       86.29      8.82 o 
   1  10  12      130.24      122.79      6.52 o 
   2  10  12       77.57       77.38      5.69 o 
   3  10  12       97.19      105.76      6.37 o 
   4  10  12      292.54      291.29      9.58 o 
   5  10  12       71.63       63.90      6.19 o 
   6  10  12       25.43       25.05      4.91 o 
   7  10  12       37.68       41.30      5.27 o 
   8  10  12        5.75       12.23      5.03 o 
   9  10  12       42.71       41.03      5.91 o 
  10  10  12       89.55      133.90      8.02 o 
  11  10  12        1.00        4.31      5.22 o 
  12  10  12       59.37       66.97      7.08 o 
   1  11  12       11.52        1.77      5.10 o 
   2  11  12        8.86        6.88      4.67 o 
   3  11  12        1.66       -2.69      4.79 o 
   4  11  12      265.41      261.70      9.68 o 
   5  11  12        7.58        9.17      5.25 o 
   6  11  12       21.01       13.16      5.46 o 
   7  11  12        0.17        1.95      5.64 o 
   8  11  12       11.35       18.37      6.04 o 
   9  11  12        3.11       -1.47      5.78 o 
  10  11  12       20.43       23.98      6.37 o 
   0  12  12       39.51       25.13     10.46 o 
   1  12  12        1.90       -2.35      5.24 o 
   2  12  12        1.40       -0.50      5.41 o 
   3  12  12       35.35       62.90      6.58 o 
   4  12  12        2.83       -6.93      4.91 o 
   5  12  12        1.53        6.46      5.67 o 
   6  12  12       99.21       96.08      8.11 o 
   7  12  12        9.90       12.92      6.15 o 
   8  12  12       78.63       82.56      8.05 o 
   1  13  12        0.00       -1.76      6.33 o 
   2  13  12        3.77       -4.13      5.79 o 
   3  13  12       18.24       21.70      9.66 o 
   4  13  12       37.00       46.58      7.77 o 
   1   1  13      305.46      266.23      4.41 o 
   2   1  13       39.61       27.34      2.37 o 
   3   1  13      265.73      279.82      6.47 o 
   4   1  13        5.37        5.45      2.74 o 
   5   1  13       14.54        6.59      2.21 o 
   6   1  13      331.04      322.39      5.27 o 
   7   1  13      501.93      515.00      6.55 o 
   8   1  13      113.14      119.41      4.24 o 
   9   1  13       47.23       72.67      3.58 o 
  10   1  13      206.11      183.26      5.69 o 
  11   1  13       73.13       90.38      4.60 o 
  12   1  13       24.09       24.75      4.19 o 
  13   1  13       24.14       33.54      4.66 o 
  14   1  13       18.06       22.69      4.55 o 
  15   1  13       63.66       64.08      5.98 o 
  16   1  13       14.95       16.42      5.21 o 
  17   1  13       19.82       10.25      5.45 o 
   0   2  13      213.00      328.40      6.69 o 
   1   2  13       47.16       95.25      4.29 o 
   2   2  13        1.18       -1.42      2.21 o 
   3   2  13      322.15      275.85      5.31 o 
   4   2  13       22.72       31.74      2.41 o 
   5   2  13       48.00       27.88      2.52 o 
   6   2  13      196.96      151.67      4.06 o 
   7   2  13        6.84       12.92      2.79 o 
   8   2  13      527.60      486.50      6.37 o 
   9   2  13        5.28        0.09      2.93 o 
  10   2  13      167.64      162.72      5.50 o 
  11   2  13      136.58      127.36      5.28 o 
  12   2  13      351.07      346.65     11.46 o 
  13   2  13      155.75      179.44      7.41 o 
  14   2  13      215.74      217.52      8.22 o 
  15   2  13       20.14       36.64      5.41 o 
  16   2  13       41.18       62.60      6.69 o 
  17   2  13        0.12       -1.24      7.49 o 
   1   3  13       11.82       15.68      2.46 o 
   2   3  13      103.52      112.54      3.89 o 
   3   3  13       13.61       10.00      2.56 o 
   4   3  13        0.16       -3.34      2.29 o 
   5   3  13      325.25      284.08      5.53 o 
   6   3  13      420.18      387.07      7.41 o 
   7   3  13     1819.26     1848.81     12.86 o 
   8   3  13      295.50      310.95      6.34 o 
   9   3  13      198.20      177.25      5.78 o 
  10   3  13     1197.34     1059.66     11.28 o 
  11   3  13       16.46       13.46      3.88 o 
  12   3  13      214.45      238.15      7.35 o 
  13   3  13       93.64       76.71      5.80 o 
  14   3  13       45.83       50.27      6.06 o 
  15   3  13      127.49      140.39      7.92 o 
  16   3  13        0.01        7.26      5.35 o 
  17   3  13        6.37       10.99      5.79 o 
   0   4  13      315.20      281.06      8.31 o 
   1   4  13      160.66      196.88      4.51 o 
   2   4  13       42.90       35.77      3.12 o 
   3   4  13       36.39       33.77      3.01 o 
   4   4  13       42.95       61.03      3.45 o 
   5   4  13     1023.35     1003.49      9.75 o 
   6   4  13      149.92      168.85      4.85 o 
   7   4  13     1148.08     1107.20     12.34 o 
   8   4  13        0.10       -0.53      3.60 o 
   9   4  13     1157.66     1054.79     11.99 o 
  10   4  13      509.43      489.24     10.42 o 
  11   4  13        6.92        6.22      4.17 o 
  12   4  13       37.79       39.38      5.03 o 
  13   4  13        7.78        7.62      4.61 o 
  14   4  13       17.02       16.07      4.72 o 
  15   4  13        0.14       -2.28      5.12 o 
  16   4  13       45.36       46.71      6.51 o 
   1   5  13       12.32       12.40      2.79 o 
   2   5  13        2.94        5.57      2.69 o 
   3   5  13       18.46       20.89      3.37 o 
   4   5  13      145.79      112.79      4.35 o 
   5   5  13        5.86       13.41      2.99 o 
   6   5  13     1826.51     1714.61     14.85 o 
   7   5  13      657.30      630.04      9.09 o 
   8   5  13      513.12      486.85      9.98 o 
   9   5  13        0.02       -1.76      3.97 o 
  10   5  13       85.89       76.83      5.59 o 
  11   5  13      110.70      132.28      6.61 o 
  12   5  13      103.72      101.98      7.43 o 
  13   5  13       28.02       29.80      5.02 o 
  14   5  13       30.26       18.26      4.94 o 
  15   5  13       44.99       57.83      6.47 o 
  16   5  13        9.93       23.44      6.68 o 
   0   6  13       81.76       96.69      9.42 o 
   1   6  13      118.26       88.26      3.83 o 
   2   6  13       10.81        4.13      2.74 o 
   3   6  13        1.30        0.87      2.82 o 
   4   6  13       70.70       64.59      3.93 o 
   5   6  13      287.56      306.60      7.76 o 
   6   6  13        2.98       -1.86      3.82 o 
   7   6  13       19.89       21.16      4.18 o 
   8   6  13        1.71       -3.41      3.87 o 
   9   6  13      183.80      191.25      7.32 o 
  10   6  13        6.70        3.71      4.05 o 
  11   6  13        9.09       18.16      4.57 o 
  12   6  13        8.42        7.23      4.41 o 
  13   6  13      165.51      166.05      7.63 o 
  14   6  13        0.55        2.29      4.83 o 
  15   6  13       17.29       29.14      6.12 o 
   1   7  13      306.67      276.79      6.97 o 
   2   7  13     1271.55     1172.60     11.29 o 
   3   7  13      161.77      190.61      6.01 o 
   4   7  13        0.02       -4.47      2.98 o 
   5   7  13       12.62       25.22      4.25 o 
   6   7  13      189.89      185.98      7.37 o 
   7   7  13        8.51       13.87      4.15 o 
   8   7  13       15.40       12.56      4.13 o 
   9   7  13        5.44        1.59      4.13 o 
  10   7  13       14.63       22.73      5.59 o 
  11   7  13       20.59       26.06      4.95 o 
  12   7  13        2.68        7.13      4.68 o 
  13   7  13        2.71        2.58      5.22 o 
  14   7  13        2.71       -1.96      5.70 o 
  15   7  13        0.36        7.50      6.66 o 
   0   8  13      817.38      763.83     14.79 o 
   1   8  13      201.96      211.10      6.72 o 
   2   8  13        0.02       -2.36      3.59 o 
   3   8  13       58.20       29.57      3.67 o 
   4   8  13      180.87      190.96      6.34 o 
   5   8  13       57.47       37.18      4.59 o 
   6   8  13       24.22       44.42      4.76 o 
   7   8  13        1.29       -3.83      3.78 o 
   8   8  13        0.00        0.69      4.01 o 
   9   8  13       28.90       46.52      5.09 o 
  10   8  13       21.71       15.16      4.68 o 
  11   8  13        9.18        5.77      4.46 o 
  12   8  13       21.91       29.24      5.77 o 
  13   8  13       38.39       46.69      6.57 o 
  14   8  13      185.07      188.04      9.36 o 
   1   9  13      390.32      369.88      8.26 o 
   2   9  13       12.17       14.48      4.56 o 
   3   9  13        9.79       12.11      4.53 o 
   4   9  13      162.78      143.39      6.87 o 
   5   9  13        0.00       -1.13      4.10 o 
   6   9  13      254.23      249.59      8.20 o 
   7   9  13        2.39       -3.53      4.08 o 
   8   9  13       45.24       44.36      5.29 o 
   9   9  13        1.26        2.60      4.41 o 
  10   9  13       28.35       23.16      5.37 o 
  11   9  13       18.74       25.51      5.64 o 
  12   9  13       17.96       19.20      5.72 o 
  13   9  13       17.52       35.15      6.35 o 
   0  10  13       11.62        9.82      5.91 o 
   1  10  13       42.10       39.17      5.25 o 
   2  10  13       22.29       15.64      4.80 o 
   3  10  13       11.35        6.39      4.85 o 
   4  10  13       83.51       90.61      6.21 o 
   5  10  13      143.88      111.34      7.54 o 
   6  10  13       12.20       16.27      5.36 o 
   7  10  13        4.25        3.18      5.10 o 
   8  10  13        2.38        3.99      4.56 o 
   9  10  13        9.95        9.92      5.39 o 
  10  10  13      219.68      249.95     10.15 o 
  11  10  13        7.09       16.92      5.71 o 
   1  11  13        0.20       -5.42      4.96 o 
   2  11  13        0.46       -4.16      4.59 o 
   3  11  13       50.92       29.92      5.77 o 
   4  11  13       15.65        8.77      6.75 o 
   5  11  13       15.92       12.91      5.33 o 
   6  11  13      103.47       96.27      7.90 o 
   7  11  13       74.84       92.66      7.81 o 
   8  11  13       31.70       34.65      6.58 o 
   9  11  13        2.62        5.68      6.18 o 
   0  12  13        7.68       -3.71      7.41 o 
   1  12  13        3.29       -0.03      5.67 o 
   2  12  13       85.94       86.94      9.40 o 
   3  12  13        6.70       -0.11      5.66 o 
   4  12  13        7.80        9.67      5.95 o 
   5  12  13        8.57        0.76      5.72 o 
   6  12  13       51.76       56.02     10.09 o 
   7  12  13        3.00        0.92      6.05 o 
   1  13  13        1.07        4.95      6.19 o 
   2  13  13        6.89       -2.90      9.07 o 
   3  13  13        9.82        9.73      6.96 o 
   0   0  14     4606.83     5244.16     53.22 o 
   1   0  14     1147.62     1011.35     12.26 o 
   2   0  14       92.03      159.96      5.58 o 
   3   0  14      151.43      148.07      5.63 o 
   4   0  14      230.24      156.07      5.82 o 
   5   0  14      251.85      292.42      7.21 o 
   6   0  14      651.71      543.84      9.59 o 
   7   0  14       48.01       63.10      4.89 o 
   8   0  14      263.01      234.14      7.39 o 
   9   0  14      204.15      205.50      7.30 o 
  10   0  14        9.12        8.82      5.13 o 
  11   0  14      172.37      133.96      8.08 o 
  12   0  14      112.46      115.56      8.24 o 
  13   0  14       41.07       21.21      6.26 o 
  14   0  14      100.25      113.94      8.93 o 
  15   0  14      223.07      209.85     11.17 o 
  16   0  14      347.46      324.42     15.26 o 
  17   0  14      368.38      317.16     16.20 o 
   1   1  14      504.99      483.93      5.82 o 
   2   1  14     1091.46     1056.64      9.51 o 
   3   1  14        5.06        3.92      2.16 o 
   4   1  14      331.00      317.66      5.16 o 
   5   1  14       89.40       96.28      3.62 o 
   6   1  14       17.92       17.01      2.64 o 
   7   1  14      369.66      341.67      5.80 o 
   8   1  14       17.17        7.05      2.71 o 
   9   1  14       15.20       17.37      3.26 o 
  10   1  14      325.10      286.81      6.55 o 
  11   1  14      323.98      309.90      6.95 o 
  12   1  14       15.89       11.37      4.09 o 
  13   1  14      253.82      236.38      8.03 o 
  14   1  14       13.75       24.44      4.74 o 
  15   1  14      182.50      187.55      8.06 o 
  16   1  14       97.87      133.25      8.16 o 
  17   1  14      154.44      175.24     10.10 o 
   0   2  14      441.72      399.52      7.57 o 
   1   2  14        0.05       -3.01      2.01 o 
   2   2  14       81.04       79.40      4.15 o 
   3   2  14      884.48      750.88     10.60 o 
   4   2  14      144.60      151.05      3.81 o 
   5   2  14      108.14      140.23      3.96 o 
   6   2  14      349.49      350.01      5.52 o 
   7   2  14      266.01      295.37      5.46 o 
   8   2  14       36.61       29.09      3.47 o 
   9   2  14        7.62        6.31      3.31 o 
  10   2  14      169.22      165.27      5.68 o 
  11   2  14       36.20       49.69      4.27 o 
  12   2  14      546.28      504.85     12.20 o 
  13   2  14      301.92      281.99      9.18 o 
  14   2  14        7.09        5.11      5.11 o 
  15   2  14        4.81        6.13      6.52 o 
  16   2  14        6.32       10.06      5.70 o 
  17   2  14        4.21       -0.42      5.60 o 
   1   3  14        6.51        4.81      2.36 o 
   2   3  14        0.65       -0.69      2.42 o 
   3   3  14       55.24       56.19      3.87 o 
   4   3  14       97.10       93.82      4.02 o 
   5   3  14       17.14        3.78      2.76 o 
   6   3  14      509.91      479.61      6.16 o 
   7   3  14      209.96      159.00      5.01 o 
   8   3  14      545.38      528.30      9.51 o 
   9   3  14       92.50       70.45      4.36 o 
  10   3  14       62.44       82.59      5.14 o 
  11   3  14      219.27      234.07      7.84 o 
  12   3  14       18.05       26.54      4.78 o 
  13   3  14        7.65        4.32      4.93 o 
  14   3  14        0.78        3.72      5.02 o 
  15   3  14       22.15       23.50      5.90 o 
  16   3  14       22.93       19.80      5.92 o 
   0   4  14        1.12       -4.44      3.65 o 
   1   4  14        7.83        3.07      2.18 o 
   2   4  14       28.65       21.94      2.87 o 
   3   4  14       81.91      105.57      4.14 o 
   4   4  14      625.58      575.16      7.65 o 
   5   4  14       63.03       92.93      4.13 o 
   6   4  14       91.84       80.32      4.02 o 
   7   4  14       20.54       20.29      4.16 o 
   8   4  14      157.13      142.64      5.84 o 
   9   4  14      212.66      206.74      6.64 o 
  10   4  14      135.90      151.01      6.78 o 
  11   4  14      145.26      153.55      7.68 o 
  12   4  14       80.07       77.46      5.81 o 
  13   4  14       32.61       28.81      5.09 o 
  14   4  14        0.71       -4.47      5.67 o 
  15   4  14        0.13        3.02      5.20 o 
  16   4  14       19.18       25.73      6.09 o 
   1   5  14       48.76       62.94      3.91 o 
   2   5  14        3.98       -1.12      2.48 o 
   3   5  14       53.08       47.81      3.50 o 
   4   5  14        0.78       -2.32      2.78 o 
   5   5  14     1730.33     1728.77     13.88 o 
   6   5  14      838.86      785.36     10.17 o 
   7   5  14       14.18        2.41      3.56 o 
   8   5  14      418.96      399.92      8.90 o 
   9   5  14       13.63        7.03      4.10 o 
  10   5  14        1.30        7.59      4.22 o 
  11   5  14       61.83       42.73      5.19 o 
  12   5  14        8.35        7.08      4.53 o 
  13   5  14      106.24      103.68      6.54 o 
  14   5  14       36.33       40.87      5.65 o 
  15   5  14        0.51        9.07      5.49 o 
  16   5  14       43.20       63.09      7.73 o 
   0   6  14       21.32       32.98      8.16 o 
   1   6  14      307.31      357.27      9.43 o 
   2   6  14        0.21       -3.47      2.72 o 
   3   6  14      249.30      222.99      6.84 o 
   4   6  14       20.34       49.68      3.83 o 
   5   6  14       44.54       47.91      3.84 o 
   6   6  14      160.72      195.78      8.33 o 
   7   6  14      200.99      220.89      7.61 o 
   8   6  14      303.52      314.49      9.45 o 
   9   6  14       27.85       23.24      4.60 o 
  10   6  14       20.53       21.10      4.95 o 
  11   6  14      185.74      227.34      8.36 o 
  12   6  14        0.05        4.10      4.45 o 
  13   6  14        0.00       -0.29      4.62 o 
  14   6  14      130.94      125.60      7.34 o 
  15   6  14        1.87       13.90      6.41 o 
   1   7  14      109.91       98.48      5.11 o 
   2   7  14      433.01      375.08      7.86 o 
   3   7  14       16.64       14.66      3.30 o 
   4   7  14      201.83      179.93      5.60 o 
   5   7  14      354.01      360.61      8.35 o 
   6   7  14       26.73       18.63      4.31 o 
   7   7  14       23.71       29.47      4.60 o 
   8   7  14       35.54       35.01      4.79 o 
   9   7  14       51.80       51.40      5.35 o 
  10   7  14        5.96        6.94      4.44 o 
  11   7  14       21.14       30.29      5.17 o 
  12   7  14       42.35       60.58      5.82 o 
  13   7  14       36.44       28.32      5.46 o 
  14   7  14       10.83       24.39      6.04 o 
   0   8  14        1.45        4.83      5.45 o 
   1   8  14      404.36      403.66      8.25 o 
   2   8  14        0.06       -2.88      3.53 o 
   3   8  14       19.86       12.37      4.33 o 
   4   8  14       36.85       35.80      5.19 o 
   5   8  14        7.12        3.63      3.88 o 
   6   8  14        0.01        2.64      3.99 o 
   7   8  14        4.76        6.13      4.16 o 
   8   8  14       23.70       18.91      4.62 o 
   9   8  14       16.72       17.25      4.73 o 
  10   8  14       47.11       59.84      5.70 o 
  11   8  14       36.55       33.62      5.43 o 
  12   8  14       15.22       25.69      5.77 o 
  13   8  14       82.86      109.11      7.82 o 
   1   9  14      286.67      259.86      7.60 o 
   2   9  14      173.40      144.49      6.80 o 
   3   9  14      135.83      139.38      6.67 o 
   4   9  14       16.09       14.05      4.88 o 
   5   9  14        0.18       -1.40      4.56 o 
   6   9  14        7.21        6.27      5.37 o 
   7   9  14        3.37       -0.36      4.76 o 
   8   9  14       56.65       58.46      5.60 o 
   9   9  14        1.42        4.67      4.57 o 
  10   9  14       56.05       70.73      7.61 o 
  11   9  14        6.24       15.59      5.36 o 
  12   9  14       22.46       19.98      7.94 o 
   0  10  14      166.50      156.31     11.15 o 
   1  10  14       77.22       70.15      5.86 o 
   2  10  14        5.99        1.61      4.65 o 
   3  10  14       11.60        6.32      4.88 o 
   4  10  14        0.63       -3.58      4.76 o 
   5  10  14       11.86       11.80      5.16 o 
   6  10  14       59.02       43.10      5.98 o 
   7  10  14        0.64       -2.15      5.11 o 
   8  10  14        0.00        1.07      5.01 o 
   9  10  14       45.92       24.05      6.37 o 
  10  10  14        8.13        1.32      6.13 o 
  11  10  14       20.94       28.97      6.76 o 
   1  11  14        9.91        1.69      5.09 o 
   2  11  14        2.83        1.36      5.06 o 
   3  11  14       71.86       70.87      6.64 o 
   4  11  14       11.85        0.39      5.13 o 
   5  11  14        0.32       -1.21      5.08 o 
   6  11  14       40.17       45.66      6.37 o 
   7  11  14       15.14        8.40      6.01 o 
   8  11  14        4.39       -1.59      5.77 o 
   9  11  14        0.08        0.25      7.31 o 
   0  12  14        0.70       -6.81      7.19 o 
   1  12  14        0.40       -8.06      5.37 o 
   2  12  14        2.93        2.47      5.91 o 
   3  12  14       10.45       -2.68      5.97 o 
   4  12  14        2.13       10.63      5.72 o 
   5  12  14       15.95       12.17      5.69 o 
   6  12  14        2.35       -2.51      6.06 o 
   1   1  15        9.52       15.51      2.38 o 
   2   1  15       13.40       24.20      2.87 o 
   3   1  15        0.89        0.08      2.24 o 
   4   1  15        2.37        2.93      2.36 o 
   5   1  15      333.81      369.57      5.95 o 
   6   1  15      129.91      149.59      4.53 o 
   7   1  15       52.22       43.42      3.37 o 
   8   1  15      560.66      607.91      8.11 o 
   9   1  15      160.48      124.95      5.01 o 
  10   1  15       17.84       17.76      4.37 o 
  11   1  15       27.68       36.52      4.44 o 
  12   1  15       22.18       16.37      4.23 o 
  13   1  15        0.27        3.44      4.42 o 
  14   1  15      219.44      216.18      9.03 o 
  15   1  15        3.66        2.92      5.42 o 
  16   1  15       21.06       21.93      5.91 o 
   0   2  15      833.11      754.39     10.56 o 
   1   2  15      341.95      316.22      5.09 o 
   2   2  15      154.63      127.15      3.67 o 
   3   2  15       92.42      105.27      4.17 o 
   4   2  15        0.49        1.10      2.16 o 
   5   2  15       39.85       30.84      2.82 o 
   6   2  15      612.30      510.15      6.78 o 
   7   2  15      344.22      372.11      6.18 o 
   8   2  15       11.81        5.94      3.23 o 
   9   2  15       71.96       67.78      4.39 o 
  10   2  15       51.04       55.25      4.32 o 
  11   2  15       38.86       40.79      4.60 o 
  12   2  15        2.43        3.47      4.39 o 
  13   2  15       29.61       36.65      5.63 o 
  14   2  15       78.30       79.47      6.88 o 
  15   2  15       10.13       25.71      5.84 o 
  16   2  15        5.10       -0.58      5.60 o 
   1   3  15      376.87      345.84      6.35 o 
   2   3  15      307.84      318.85      5.91 o 
   3   3  15       29.05       31.24      3.23 o 
   4   3  15      508.59      427.52      6.94 o 
   5   3  15      109.79      115.29      5.28 o 
   6   3  15      841.36      809.82      9.32 o 
   7   3  15        1.95        0.43      3.61 o 
   8   3  15     1479.73     1409.04     13.92 o 
   9   3  15        0.12        6.53      3.86 o 
  10   3  15      546.78      471.97      8.97 o 
  11   3  15       38.53       50.35      5.27 o 
  12   3  15        7.10       14.94      4.54 o 
  13   3  15        1.65       -3.32      5.41 o 
  14   3  15       50.27       41.46      6.06 o 
  15   3  15        9.43        4.35      5.48 o 
  16   3  15       25.40       22.22      6.12 o 
   0   4  15        8.57       11.77      4.66 o 
   1   4  15      386.24      323.87      5.69 o 
   2   4  15        8.32        2.63      2.63 o 
   3   4  15      122.63      143.63      4.78 o 
   4   4  15      418.47      459.48      7.24 o 
   5   4  15      147.73      120.62      4.73 o 
   6   4  15     1388.00     1394.59     12.42 o 
   7   4  15      273.66      285.67      7.35 o 
   8   4  15      243.40      189.31      8.54 o 
   9   4  15       18.98       16.84      4.51 o 
  10   4  15      215.28      203.74      7.69 o 
  11   4  15       69.02       70.92      5.84 o 
  12   4  15       20.22       28.89      4.92 o 
  13   4  15       22.47       11.18      4.69 o 
  14   4  15        0.90       13.03      5.44 o 
  15   4  15       20.96       14.18      5.69 o 
  16   4  15        5.12       10.03      5.87 o 
   1   5  15       65.13       42.43      3.93 o 
   2   5  15       56.95       53.44      3.52 o 
   3   5  15      259.27      244.38      5.96 o 
   4   5  15      454.71      402.60      7.04 o 
   5   5  15        5.71        6.11      3.18 o 
   6   5  15      257.90      230.94      6.75 o 
   7   5  15      455.33      460.41     10.89 o 
   8   5  15      553.59      510.29      9.87 o 
   9   5  15       91.29       78.58      5.64 o 
  10   5  15      158.85      150.12      7.07 o 
  11   5  15       39.32       45.74      5.29 o 
  12   5  15        6.18       12.16      4.62 o 
  13   5  15       28.62       22.97      6.42 o 
  14   5  15       71.73       76.48      6.99 o 
  15   5  15       55.29       72.97      7.18 o 
   0   6  15       26.87       20.55      5.21 o 
   1   6  15       71.73       61.93      4.49 o 
   2   6  15        9.85        2.29      3.49 o 
   3   6  15       48.93       45.99      3.70 o 
   4   6  15        0.26       -2.11      3.03 o 
   5   6  15      587.14      506.83      8.54 o 
   6   6  15       77.11       88.70      6.34 o 
   7   6  15       10.69       15.99      4.24 o 
   8   6  15        0.23        4.06      4.11 o 
   9   6  15       99.21      101.06      6.17 o 
  10   6  15        3.79       12.26      4.81 o 
  11   6  15      122.77      136.82      7.12 o 
  12   6  15        3.10        3.12      4.56 o 
  13   6  15       25.36       32.83      7.12 o 
  14   6  15        3.22        6.77      5.24 o 
  15   6  15        9.55       11.48      6.51 o 
   1   7  15      135.32      140.60      5.97 o 
   2   7  15      165.91      161.99      6.48 o 
   3   7  15        9.36       -0.91      3.58 o 
   4   7  15      238.81      229.61      6.82 o 
   5   7  15       31.24       22.95      4.34 o 
   6   7  15        0.03        1.25      3.86 o 
   7   7  15       10.29        5.79      4.18 o 
   8   7  15       13.32       10.97      4.34 o 
   9   7  15       71.28       84.72      6.14 o 
  10   7  15        6.69       19.18      4.78 o 
  11   7  15       60.69       72.25      6.13 o 
  12   7  15        8.93        9.22      4.86 o 
  13   7  15        7.66       15.12      5.17 o 
  14   7  15      114.26      115.48      8.18 o 
   0   8  15       94.84      103.49      9.31 o 
   1   8  15       78.45       76.30      5.71 o 
   2   8  15       54.42       64.37      5.55 o 
   3   8  15        2.21       -0.79      4.09 o 
   4   8  15       31.44       27.78      6.13 o 
   5   8  15      184.27      173.97      8.57 o 
   6   8  15       24.33       27.96      5.26 o 
   7   8  15        0.02       -4.29      3.96 o 
   8   8  15       97.38       84.02      6.06 o 
   9   8  15       78.91       60.52      5.64 o 
  10   8  15        3.82       -3.77      4.30 o 
  11   8  15        0.49        0.51      4.62 o 
  12   8  15       34.71       32.84      6.13 o 
  13   8  15       34.22       19.13      6.11 o 
   1   9  15       12.36       22.38      4.46 o 
   2   9  15       35.63       31.51      5.06 o 
   3   9  15        0.60       -8.31      5.54 o 
   4   9  15        9.36       10.71      4.88 o 
   5   9  15      115.31       93.34      6.76 o 
   6   9  15      225.55      253.02     14.20 o 
   7   9  15       51.47       35.28      5.84 o 
   8   9  15        0.57       -5.86      4.80 o 
   9   9  15       25.06       37.70      6.09 o 
  10   9  15        3.05        4.63      5.93 o 
  11   9  15        0.87        9.77      5.44 o 
   0  10  15        1.41        0.08      6.75 o 
   1  10  15       25.07       22.48      5.07 o 
   2  10  15       15.45       10.95      5.06 o 
   3  10  15        0.16        0.47      4.78 o 
   4  10  15       28.60       18.04      5.43 o 
   5  10  15        8.43       16.87      5.43 o 
   6  10  15       13.48        0.10      4.92 o 
   7  10  15       55.00       48.75      6.36 o 
   8  10  15        0.09        1.41      5.27 o 
   9  10  15       37.48       34.99      6.78 o 
  10  10  15       38.70       30.57      7.08 o 
   1  11  15       10.67        5.60      5.52 o 
   2  11  15       24.25       22.58      6.27 o 
   3  11  15        9.84        3.80      5.44 o 
   4  11  15        4.32        0.21      5.18 o 
   5  11  15       57.51       54.05      6.67 o 
   6  11  15       19.67       22.87      5.97 o 
   7  11  15        8.27        1.48      5.94 o 
   8  11  15       10.05        1.85      6.00 o 
   0  12  15        1.43       -9.15      8.19 o 
   1  12  15        0.31       -8.59      5.73 o 
   2  12  15        2.20       -3.08      6.12 o 
   3  12  15        0.02       -8.62      5.74 o 
   4  12  15        6.84        9.67      6.22 o 
   5  12  15       30.35       21.27      6.20 o 
   0   0  16     1420.00     1283.13     31.98 o 
   1   0  16       31.80       54.54      4.53 o 
   2   0  16     2298.03     2245.66     21.12 o 
   3   0  16     1476.62     1789.63     30.10 o 
   4   0  16     2836.81     2465.08     22.81 o 
   5   0  16      640.93      497.78      9.80 o 
   6   0  16      303.59      268.35      8.20 o 
   7   0  16      455.84      392.79      9.35 o 
   8   0  16        3.13       -2.92      4.00 o 
   9   0  16       21.73       36.61      4.99 o 
  10   0  16        4.50       -3.13      6.38 o 
  11   0  16        0.46      -11.28      7.52 o 
  12   0  16        6.15       15.97      7.71 o 
  13   0  16        1.21       -3.29      5.76 o 
  14   0  16       28.52       53.77      7.73 o 
  15   0  16       14.11       22.00      9.36 o 
  16   0  16       96.04      147.90     14.60 o 
   1   1  16       38.60       28.36      2.81 o 
   2   1  16        5.71        2.17      2.51 o 
   3   1  16       60.72       63.01      3.44 o 
   4   1  16       12.95       14.78      2.89 o 
   5   1  16     1248.79     1128.19     10.22 o 
   6   1  16     1483.56     1406.53     12.86 o 
   7   1  16       23.44       12.36      3.08 o 
   8   1  16      119.39      124.58      4.64 o 
   9   1  16       20.67       10.62      3.46 o 
  10   1  16        3.31        0.78      3.32 o 
  11   1  16      108.02      108.75      5.76 o 
  12   1  16        2.46        2.10      4.49 o 
  13   1  16       50.38       49.91      5.61 o 
  14   1  16       47.06       55.45      6.49 o 
  15   1  16      121.70      117.14      7.91 o 
  16   1  16        0.99       13.12      5.98 o 
   0   2  16     1599.60     1573.24     19.57 o 
   1   2  16      136.33      181.55      5.00 o 
   2   2  16      708.88      698.89      7.49 o 
   3   2  16        0.02       -1.54      2.84 o 
   4   2  16      311.28      317.29      5.25 o 
   5   2  16      275.39      254.94      6.25 o 
   6   2  16       47.93       57.34      4.03 o 
   7   2  16      256.14      295.05      9.42 o 
   8   2  16      329.76      318.01      8.80 o 
   9   2  16       23.90       17.32      4.03 o 
  10   2  16        0.00       -5.13      3.72 o 
  11   2  16       34.20       37.87      5.11 o 
  12   2  16      148.17      164.09      7.36 o 
  13   2  16       55.90       40.86      5.96 o 
  14   2  16       11.51       17.04      5.60 o 
  15   2  16        0.66       -4.14      5.44 o 
  16   2  16        6.95        6.23      7.83 o 
   1   3  16      674.57      658.90      9.50 o 
   2   3  16      562.41      569.59      7.80 o 
   3   3  16      106.93      106.61      4.45 o 
   4   3  16       31.31       10.67      3.25 o 
   5   3  16        0.24        0.28      3.12 o 
   6   3  16      198.93      192.05      7.49 o 
   7   3  16       49.66       51.64      4.60 o 
   8   3  16       46.07       36.33      4.43 o 
   9   3  16      147.28      112.52      5.66 o 
  10   3  16        1.18        4.73      4.11 o 
  11   3  16       96.76       68.47      5.63 o 
  12   3  16        1.00       -5.53      4.76 o 
  13   3  16        7.84       11.76      5.24 o 
  14   3  16        8.15        8.53      5.32 o 
  15   3  16       14.86       16.61      5.84 o 
  16   3  16        5.01        9.52      5.93 o 
   0   4  16       56.94       28.93      5.49 o 
   1   4  16      185.06      176.06      4.76 o 
   2   4  16        0.01       -4.00      2.67 o 
   3   4  16      211.69      167.17      5.29 o 
   4   4  16       89.58      101.68      4.60 o 
   5   4  16        0.27        1.17      3.15 o 
   6   4  16        1.40        0.07      3.69 o 
   7   4  16      160.36      162.36      7.13 o 
   8   4  16        0.00       -0.95      3.77 o 
   9   4  16       11.39       14.89      4.53 o 
  10   4  16      241.13      241.58      8.28 o 
  11   4  16       76.37       75.88      5.86 o 
  12   4  16        6.28        3.69      5.45 o 
  13   4  16       24.77       10.71      5.43 o 
  14   4  16        5.08       -1.97      5.30 o 
  15   4  16        2.00        1.76      5.49 o 
   1   5  16        0.11       -4.22      3.20 o 
   2   5  16      455.46      474.06      8.38 o 
   3   5  16      262.85      238.08      6.05 o 
   4   5  16      460.45      430.52      7.39 o 
   5   5  16       24.99       23.24      3.50 o 
   6   5  16       84.12      106.60      5.34 o 
   7   5  16      535.48      467.84      9.55 o 
   8   5  16        0.79        3.19      4.25 o 
   9   5  16        0.30        7.16      4.40 o 
  10   5  16        7.61       13.29      4.66 o 
  11   5  16       76.83       80.24      6.16 o 
  12   5  16       18.52       28.76      5.43 o 
  13   5  16       51.27       42.35      5.67 o 
  14   5  16        0.50       12.89      5.83 o 
  15   5  16       10.45       13.34      6.09 o 
   0   6  16        0.08       -3.68      4.91 o 
   1   6  16      342.73      278.30      7.25 o 
   2   6  16      420.44      354.94      7.71 o 
   3   6  16        1.15       -4.92      3.28 o 
   4   6  16      221.27      248.20      7.18 o 
   5   6  16      466.82      466.33      8.47 o 
   6   6  16      269.00      321.26      8.43 o 
   7   6  16       30.59       36.46      4.74 o 
   8   6  16       11.45        0.98      4.14 o 
   9   6  16       28.45       42.77      5.21 o 
  10   6  16        0.67        1.73      4.43 o 
  11   6  16       77.70       69.22      5.99 o 
  12   6  16        0.84        8.47      4.90 o 
  13   6  16       26.06       35.37      5.69 o 
  14   6  16       90.68       92.89      7.12 o 
   1   7  16        1.21       -3.58      3.60 o 
   2   7  16      163.11      131.01      5.83 o 
   3   7  16       12.52        9.49      3.69 o 
   4   7  16      143.30      135.56      7.01 o 
   5   7  16       10.80       10.87      4.79 o 
   6   7  16      292.27      248.80      8.94 o 
   7   7  16       13.36        5.99      4.17 o 
   8   7  16        0.00       -3.74      4.00 o 
   9   7  16       97.70      121.86      6.74 o 
  10   7  16       54.56       51.01      5.64 o 
  11   7  16        2.29        1.83      4.74 o 
  12   7  16        0.33       13.27      5.44 o 
  13   7  16        6.39       17.76      5.31 o 
   0   8  16       31.35       25.57      6.19 o 
   1   8  16       31.89       34.84      4.51 o 
   2   8  16      231.77      219.19      7.23 o 
   3   8  16       25.66       17.60      6.61 o 
   4   8  16      109.31      114.00      6.91 o 
   5   8  16       34.52       35.43      5.36 o 
   6   8  16        7.01       15.57      5.08 o 
   7   8  16        0.73        0.38      4.72 o 
   8   8  16       11.11        2.81      5.05 o 
   9   8  16        2.45       -3.79      4.81 o 
  10   8  16      106.36      113.04      6.97 o 
  11   8  16        0.64       -0.58      4.78 o 
  12   8  16        4.35       -0.59      5.29 o 
   1   9  16       67.31       69.42      5.78 o 
   2   9  16       39.52       42.00      5.91 o 
   3   9  16        1.48       -1.15      4.67 o 
   4   9  16        5.17       12.43      5.05 o 
   5   9  16        1.77        5.05      4.94 o 
   6   9  16        2.47        1.50      4.95 o 
   7   9  16       22.17       17.64      5.75 o 
   8   9  16       45.44       39.05      6.16 o 
   9   9  16        2.18        3.00      5.48 o 
  10   9  16        6.04        8.52      5.74 o 
  11   9  16        5.76        0.87      6.09 o 
   0  10  16       17.75        4.12      7.11 o 
   1  10  16        0.58       -4.63      5.77 o 
   2  10  16       58.42       56.86      6.24 o 
   3  10  16       38.52       28.09      6.31 o 
   4  10  16        0.13        1.91      4.95 o 
   5  10  16        4.54        3.86      5.08 o 
   6  10  16        0.87        4.41      5.27 o 
   7  10  16        4.83        8.47      5.56 o 
   8  10  16       14.51       10.56      5.68 o 
   9  10  16        0.02       -5.03      7.26 o 
   1  11  16       30.95       28.10      6.45 o 
   2  11  16        1.05       -4.58      5.76 o 
   3  11  16       60.56       60.83      6.78 o 
   4  11  16       18.65       22.73      6.03 o 
   5  11  16       24.10       23.71      5.91 o 
   6  11  16       74.94       65.43      7.12 o 
   7  11  16        4.04        8.20      5.74 o 
   0  12  16       26.55       25.42     10.41 o 
   1  12  16       48.80       39.01      7.35 o 
   2  12  16        0.98       -7.37      6.74 o 
   3  12  16       57.40       73.55      8.18 o 
   1   1  17      614.57      599.00      7.30 o 
   2   1  17      168.82      182.43      4.87 o 
   3   1  17      391.45      400.28      8.59 o 
   4   1  17       93.23       86.43      4.12 o 
   5   1  17      168.08      175.62      5.23 o 
   6   1  17       56.66       65.91      3.96 o 
   7   1  17     1219.29     1152.75     10.87 o 
   8   1  17      160.99      151.74      5.49 o 
   9   1  17        9.27        7.54      3.87 o 
  10   1  17       34.35       30.86      4.80 o 
  11   1  17       45.70       40.07      5.25 o 
  12   1  17        6.54       -3.10      4.53 o 
  13   1  17       69.19       65.57      6.17 o 
  14   1  17       96.61      109.40      7.56 o 
  15   1  17       14.25       21.84      7.85 o 
  16   1  17       30.97       61.40     10.62 o 
   0   2  17     2938.17     3053.39     26.38 o 
   1   2  17        2.47       -3.58      2.68 o 
   2   2  17      104.83       97.41      3.82 o 
   3   2  17      185.43      184.22      5.55 o 
   4   2  17      108.55       92.82      4.64 o 
   5   2  17     2618.76     2400.51     22.24 o 
   6   2  17       13.45       20.31      3.75 o 
   7   2  17      167.66      179.09      6.07 o 
   8   2  17      120.59      110.88      5.61 o 
   9   2  17       82.00       85.25      5.28 o 
  10   2  17       12.17       16.56      4.24 o 
  11   2  17       16.75       15.28      4.66 o 
  12   2  17       19.54       22.97      5.41 o 
  13   2  17       12.74       19.41      5.70 o 
  14   2  17       71.24       89.87      7.25 o 
  15   2  17        0.29        6.35      5.72 o 
   1   3  17      242.50      232.16      5.79 o 
   2   3  17      630.82      589.18      8.19 o 
   3   3  17      329.59      308.99      6.64 o 
   4   3  17       79.57       97.15      4.68 o 
   5   3  17       41.17       37.67      3.90 o 
   6   3  17       79.27       85.71      5.45 o 
   7   3  17     1219.28     1066.84     12.38 o 
   8   3  17       84.43       61.35      5.06 o 
   9   3  17       78.03       79.19      5.29 o 
  10   3  17      141.83      153.28      6.53 o 
  11   3  17       97.14       72.88      5.86 o 
  12   3  17       70.19       55.90      7.83 o 
  13   3  17      147.65      156.63      8.37 o 
  14   3  17       13.59       21.06      6.28 o 
  15   3  17        2.52        7.26      6.64 o 
   0   4  17       40.21       27.52      5.71 o 
   1   4  17       25.15       46.20      4.56 o 
   2   4  17        2.07       -2.91      3.31 o 
   3   4  17      240.15      184.54      5.66 o 
   4   4  17      756.76      722.70      9.25 o 
   5   4  17      610.53      674.54      9.06 o 
   6   4  17      154.27      157.74      6.15 o 
   7   4  17       74.99       64.12      4.95 o 
   8   4  17      347.89      380.07      9.36 o 
   9   4  17      164.43      183.89      7.50 o 
  10   4  17       13.02       23.17      4.90 o 
  11   4  17      139.05      168.00      7.54 o 
  12   4  17       33.37       33.12      5.46 o 
  13   4  17       22.05       26.96      6.21 o 
  14   4  17       19.29       21.28      6.06 o 
  15   4  17       11.82       14.47      7.56 o 
   1   5  17       16.79       10.04      3.70 o 
   2   5  17        7.89        7.67      3.71 o 
   3   5  17       25.85        8.34      3.68 o 
   4   5  17       39.95       50.49      3.98 o 
   5   5  17        8.11        6.73      3.68 o 
   6   5  17      169.60      205.47      6.73 o 
   7   5  17      521.36      508.86      9.99 o 
   8   5  17      349.60      323.57     11.22 o 
   9   5  17      180.61      187.28      7.62 o 
  10   5  17        9.67       20.03      4.81 o 
  11   5  17       89.09       84.02      6.34 o 
  12   5  17        9.86       13.79      5.01 o 
  13   5  17      139.67      139.70      8.31 o 
  14   5  17       91.96       99.88      7.72 o 
   0   6  17      559.35      464.73     12.09 o 
   1   6  17      111.18      100.83      5.45 o 
   2   6  17       41.91       32.25      4.30 o 
   3   6  17       35.60       20.04      4.80 o 
   4   6  17       20.74       24.40      4.00 o 
   5   6  17      231.01      239.62      7.78 o 
   6   6  17       99.42      106.52      6.02 o 
   7   6  17       90.22       84.17      5.73 o 
   8   6  17        1.70       -2.00      4.08 o 
   9   6  17        0.28        1.17      4.29 o 
  10   6  17       29.81       30.80      5.14 o 
  11   6  17        0.71       15.29      5.02 o 
  12   6  17        3.33       10.03      5.17 o 
  13   6  17        7.71       18.44      5.30 o 
   1   7  17       56.92       59.20      4.93 o 
   2   7  17      111.98      107.40      5.74 o 
   3   7  17       30.56       35.90      4.43 o 
   4   7  17      471.13      460.23     10.53 o 
   5   7  17       12.66       10.00      4.59 o 
   6   7  17        3.03        2.45      4.65 o 
   7   7  17        5.94        5.42      4.80 o 
   8   7  17       82.77       97.03      7.01 o 
   9   7  17        4.00        4.98      4.49 o 
  10   7  17       56.90       79.85      6.29 o 
  11   7  17       27.02       24.75      5.40 o 
  12   7  17        0.25        4.85      5.12 o 
  13   7  17       33.07       47.35      6.15 o 
   0   8  17       90.12       99.27      8.05 o 
   1   8  17        7.03        7.32      5.05 o 
   2   8  17       16.57       32.18      4.46 o 
   3   8  17       12.57       13.05      5.04 o 
   4   8  17      126.32      146.32      7.58 o 
   5   8  17      148.19      135.11      7.67 o 
   6   8  17        3.94       -1.23      4.88 o 
   7   8  17       21.63       29.13      5.73 o 
   8   8  17       45.26       56.43      7.17 o 
   9   8  17        9.02       12.55      5.50 o 
  10   8  17        1.00       -6.08      5.22 o 
  11   8  17       13.47       17.25      6.97 o 
   1   9  17       54.83       53.08      5.55 o 
   2   9  17       17.56       10.28      5.55 o 
   3   9  17        9.35        8.16      5.05 o 
   4   9  17       71.79       69.41      6.51 o 
   5   9  17       59.44       71.25      8.97 o 
   6   9  17        3.62        7.77      5.25 o 
   7   9  17        1.52       -5.65      4.87 o 
   8   9  17       38.91       42.31      7.94 o 
   9   9  17        2.63       -0.03      5.48 o 
  10   9  17       53.20       64.96      7.14 o 
   0  10  17       19.83       15.53      7.92 o 
   1  10  17      124.96      125.71      8.45 o 
   2  10  17       12.12       19.70      5.56 o 
   3  10  17      117.61      151.37      8.30 o 
   4  10  17       10.24       24.11      5.74 o 
   5  10  17       23.81       11.76      5.53 o 
   6  10  17        7.16        4.08      5.48 o 
   7  10  17       21.59       17.75      5.88 o 
   8  10  17       47.29       40.84      6.87 o 
   1  11  17       72.80       65.88      7.47 o 
   2  11  17       80.59       89.91      8.03 o 
   3  11  17       20.09       16.07      5.75 o 
   4  11  17        4.00        5.10      5.46 o 
   5  11  17        9.78        3.38      5.76 o 
   6  11  17        0.25       -1.95      5.51 o 
   0   0  18        1.61       -1.02      5.63 o 
   1   0  18       60.74       87.50      6.42 o 
   2   0  18     4514.38     4307.63     34.56 o 
   3   0  18     1430.04     1289.30     15.97 o 
   4   0  18     1749.61     1585.26     18.12 o 
   5   0  18       48.00       66.45      5.73 o 
   6   0  18      159.79      138.39      7.00 o 
   7   0  18      224.08      176.52      7.76 o 
   8   0  18      359.03      354.70     10.26 o 
   9   0  18       13.76       22.66      7.49 o 
  10   0  18       70.94       57.79      8.76 o 
  11   0  18        0.43      -11.96      7.98 o 
  12   0  18      187.63      209.99     12.58 o 
  13   0  18        0.02       -2.77      7.33 o 
  14   0  18       74.77       70.20      9.82 o 
  15   0  18        0.76       21.30     10.66 o 
   1   1  18       85.09      102.99      4.17 o 
   2   1  18      251.50      263.23      8.36 o 
   3   1  18      102.31       90.65      4.24 o 
   4   1  18     1951.54     1778.07     13.68 o 
   5   1  18      970.08      988.07     10.90 o 
   6   1  18      114.47      110.06      5.06 o 
   7   1  18       55.20       89.17      4.84 o 
   8   1  18        8.16       16.92      4.13 o 
   9   1  18      411.43      463.77     11.81 o 
  10   1  18      258.70      271.33      8.57 o 
  11   1  18       82.18       81.16      6.74 o 
  12   1  18        3.04        3.50      4.73 o 
  13   1  18       60.81       67.88      7.34 o 
  14   1  18        1.31        2.67      6.50 o 
  15   1  18        2.28        0.40      7.87 o 
   0   2  18      596.21      582.98     17.19 o 
   1   2  18      164.62      156.11      5.33 o 
   2   2  18      728.14      741.19      9.28 o 
   3   2  18       35.67       23.18      3.74 o 
   4   2  18      106.06      110.29      5.01 o 
   5   2  18      369.54      395.76      7.68 o 
   6   2  18      459.30      462.95      9.02 o 
   7   2  18      492.77      515.99      9.22 o 
   8   2  18       43.49       37.52      4.58 o 
   9   2  18      176.90      175.79      6.75 o 
  10   2  18      131.85      129.40      7.47 o 
  11   2  18       13.80       25.11      5.07 o 
  12   2  18        4.72       15.44      5.33 o 
  13   2  18       11.98       11.67      5.58 o 
  14   2  18        8.69       12.48      5.84 o 
  15   2  18        4.16       10.70      6.34 o 
   1   3  18      155.38      171.04      6.13 o 
   2   3  18      112.70      103.69      4.74 o 
   3   3  18      112.75      116.76      4.97 o 
   4   3  18       47.68       46.71      4.13 o 
   5   3  18      307.19      290.41      6.91 o 
   6   3  18      451.93      402.38      9.68 o 
   7   3  18       60.29       71.42      5.88 o 
   8   3  18      251.04      214.33      7.18 o 
   9   3  18        9.89       13.48      4.24 o 
  10   3  18       39.50       60.47      5.88 o 
  11   3  18        0.15        7.18      5.17 o 
  12   3  18       44.04       54.44      6.33 o 
  13   3  18        0.14        4.35      5.31 o 
  14   3  18       12.36       22.28      6.82 o 
  15   3  18       11.26       13.12      5.96 o 
   0   4  18        1.43       -2.52      5.20 o 
   1   4  18      139.09      154.30      6.05 o 
   2   4  18       31.98       11.34      3.86 o 
   3   4  18       45.47       56.83      4.61 o 
   4   4  18      102.17      131.51      5.26 o 
   5   4  18       10.18        2.54      3.45 o 
   6   4  18       47.83       73.60      6.09 o 
   7   4  18      169.06      176.91      6.66 o 
   8   4  18        9.65       16.57      4.30 o 
   9   4  18        5.88       11.32      4.75 o 
  10   4  18       26.51       30.87      5.24 o 
  11   4  18       71.26       85.12      6.30 o 
  12   4  18        8.23        8.53      5.54 o 
  13   4  18       10.35       20.17      5.93 o 
  14   4  18        3.82        9.85      5.87 o 
   1   5  18      165.71      165.17      6.36 o 
   2   5  18       49.57       26.83      4.06 o 
   3   5  18        0.72        1.26      3.59 o 
   4   5  18       67.80       59.17      4.64 o 
   5   5  18       74.65       65.67      5.46 o 
   6   5  18        0.09       -0.92      3.74 o 
   7   5  18      119.67      130.56      6.60 o 
   8   5  18       10.10       24.87      4.94 o 
   9   5  18       22.10       11.75      5.72 o 
  10   5  18       23.56       41.61      5.36 o 
  11   5  18       14.14       13.39      4.94 o 
  12   5  18       88.28       82.08      6.55 o 
  13   5  18        6.94        5.95      5.74 o 
  14   5  18       38.05       55.21      6.95 o 
   0   6  18        1.31        7.82      5.47 o 
   1   6  18       13.43        3.18      3.72 o 
   2   6  18      589.47      520.25     11.35 o 
   3   6  18       60.00       59.54      4.80 o 
   4   6  18       18.38       15.06      4.28 o 
   5   6  18       56.09       37.40      5.41 o 
   6   6  18       18.30       15.58      5.08 o 
   7   6  18       43.59       66.48      6.27 o 
   8   6  18        0.04       -5.24      4.68 o 
   9   6  18        1.75        2.59      4.56 o 
  10   6  18       42.50       30.63      5.37 o 
  11   6  18       32.82       30.87      5.69 o 
  12   6  18       24.77       35.23      6.98 o 
  13   6  18        8.80       16.45      5.39 o 
   1   7  18        1.85        4.55      3.88 o 
   2   7  18        4.96        2.07      3.89 o 
   3   7  18       47.30       44.67      5.04 o 
   4   7  18      201.46      197.61      8.45 o 
   5   7  18       45.85       35.57      6.49 o 
   6   7  18        5.11       -6.78      4.52 o 
   7   7  18       11.16       10.75      5.27 o 
   8   7  18        8.45       15.27      5.44 o 
   9   7  18        3.11        2.58      5.40 o 
  10   7  18       20.79       26.22      6.95 o 
  11   7  18       54.56       53.80      6.77 o 
  12   7  18        3.23       -1.02      5.61 o 
   0   8  18      294.36      303.22     16.90 o 
   1   8  18       76.89       62.91      5.21 o 
   2   8  18      200.60      178.90      7.55 o 
   3   8  18        4.86       -0.77      4.68 o 
   4   8  18        1.83       -7.42      5.00 o 
   5   8  18       12.64       20.08      5.20 o 
   6   8  18        0.11        2.25      4.95 o 
   7   8  18       98.05       81.17      7.29 o 
   8   8  18       16.75       22.75      5.81 o 
   9   8  18        9.24        9.23      5.55 o 
  10   8  18       35.96       37.40      6.40 o 
  11   8  18        1.02       -5.38      5.67 o 
   1   9  18      112.96      125.50      7.02 o 
   2   9  18        9.23        4.66      4.98 o 
   3   9  18       11.23       10.12      5.12 o 
   4   9  18       73.74       81.15      6.93 o 
   5   9  18        6.99        9.96      5.37 o 
   6   9  18        5.11        5.18      5.30 o 
   7   9  18        0.43       -7.40      4.94 o 
   8   9  18       27.28       31.84      6.29 o 
   9   9  18       29.12       20.64      6.28 o 
   0  10  18        0.04      -10.83      7.22 o 
   1  10  18        0.52        1.98      5.71 o 
   2  10  18        0.00        1.19      5.24 o 
   3  10  18      148.47      151.79      8.45 o 
   4  10  18      100.05      101.67      7.61 o 
   5  10  18       14.96       13.72      5.90 o 
   6  10  18        1.35       -3.68      5.27 o 
   7  10  18        0.86       -8.23      5.68 o 
   1  11  18        6.86        9.82      6.48 o 
   2  11  18       32.47       23.60      6.78 o 
   3  11  18       88.85       91.42      8.39 o 
   4  11  18        4.12        1.81      5.79 o 
   1   1  19       10.39        7.99      3.09 o 
   2   1  19      380.55      346.44      7.04 o 
   3   1  19      146.48      135.22      5.42 o 
   4   1  19       49.35       50.27      4.57 o 
   5   1  19       16.31       11.32      3.70 o 
   6   1  19       27.92       18.24      4.24 o 
   7   1  19      414.52      356.63      9.06 o 
   8   1  19        6.47       11.17      4.06 o 
   9   1  19       18.09       24.78      4.91 o 
  10   1  19        1.18        0.28      4.48 o 
  11   1  19       48.80       33.03      5.96 o 
  12   1  19       52.37       74.07      6.81 o 
  13   1  19        0.01        7.04      5.92 o 
  14   1  19        5.39       13.17      6.80 o 
   0   2  19     1795.63     1724.94     34.94 o 
   1   2  19       30.65       28.82      3.88 o 
   2   2  19      161.52      154.66      5.56 o 
   3   2  19       40.78       33.76      4.07 o 
   4   2  19      233.98      205.54      6.40 o 
   5   2  19      158.85      175.55      6.01 o 
   6   2  19      110.83       98.03      5.10 o 
   7   2  19      336.26      294.68      7.92 o 
   8   2  19        0.00       -1.43      3.97 o 
   9   2  19       87.54       69.16      5.37 o 
  10   2  19       19.60       22.32      5.16 o 
  11   2  19        2.51        0.86      4.75 o 
  12   2  19        4.25       -0.52      5.10 o 
  13   2  19       17.48       18.59      7.40 o 
  14   2  19       36.93       35.77      7.14 o 
   1   3  19       83.05       66.88      4.84 o 
   2   3  19      675.58      685.28     10.03 o 
   3   3  19      136.41      133.33      5.34 o 
   4   3  19       52.30       65.11      4.51 o 
   5   3  19       30.32       16.73      3.91 o 
   6   3  19       33.20       41.27      4.75 o 
   7   3  19       36.18       27.83      4.56 o 
   8   3  19        1.41        5.87      4.10 o 
   9   3  19      119.65      118.03      6.20 o 
  10   3  19       30.38       17.83      6.34 o 
  11   3  19       67.66       72.45      6.63 o 
  12   3  19      250.29      269.55     14.16 o 
  13   3  19        5.40       11.97      5.71 o 
  14   3  19        9.03       20.60      9.01 o 
   0   4  19     1962.27     1703.18     22.77 o 
   1   4  19      324.20      237.76      8.16 o 
   2   4  19       59.85       51.76      4.62 o 
   3   4  19      172.10      177.97      6.43 o 
   4   4  19       90.45       81.47      5.07 o 
   5   4  19       20.09        6.26      4.25 o 
   6   4  19      207.82      224.57      7.34 o 
   7   4  19      379.12      415.54      8.94 o 
   8   4  19      255.60      241.35      8.31 o 
   9   4  19       70.65       79.93      6.03 o 
  10   4  19       15.32       12.90      4.79 o 
  11   4  19       13.30       14.22      5.07 o 
  12   4  19       27.70       41.64      6.30 o 
  13   4  19       35.93       35.80      7.08 o 
  14   4  19        1.39        1.01      5.76 o 
   1   5  19        0.74        3.62      3.81 o 
   2   5  19       20.29       24.31      4.21 o 
   3   5  19        1.91       -2.19      3.67 o 
   4   5  19        3.90        3.95      3.71 o 
   5   5  19       63.88       54.65      5.25 o 
   6   5  19        2.21        2.68      4.23 o 
   7   5  19      168.40      189.91      8.44 o 
   8   5  19       61.34       75.57      5.86 o 
   9   5  19       14.28       20.57      6.01 o 
  10   5  19       13.24       16.89      5.01 o 
  11   5  19       80.47       81.38      6.49 o 
  12   5  19       15.05       21.99      7.75 o 
  13   5  19       25.63       27.34      6.79 o 
   0   6  19      275.02      216.39     10.15 o 
   1   6  19       15.30       12.45      4.09 o 
   2   6  19        0.45        0.76      3.78 o 
   3   6  19        8.45       17.04      4.09 o 
   4   6  19       67.34       72.71      5.60 o 
   5   6  19       81.41       68.19      6.19 o 
   6   6  19       49.72       62.88      6.16 o 
   7   6  19       33.38       27.45      5.54 o 
   8   6  19       40.06       31.64      5.75 o 
   9   6  19       43.36       44.50      6.05 o 
  10   6  19       18.59       17.80      5.85 o 
  11   6  19       11.95        7.77      5.70 o 
  12   6  19       13.70       16.49      6.73 o 
   1   7  19        0.35       -0.77      3.91 o 
   2   7  19       30.43       13.14      4.68 o 
   3   7  19       25.72       20.75      4.61 o 
   4   7  19      302.69      290.97      9.88 o 
   5   7  19        1.59        2.76      4.83 o 
   6   7  19        0.93       -7.72      5.14 o 
   7   7  19       24.70       22.48      5.52 o 
   8   7  19      135.74      184.25      8.89 o 
   9   7  19        7.94       11.38      5.48 o 
  10   7  19       29.08       29.88      6.37 o 
  11   7  19       87.57       90.73      7.66 o 
   0   8  19       55.41       56.52      7.37 o 
   1   8  19       48.67       47.51      5.22 o 
   2   8  19       32.86       21.96      5.41 o 
   3   8  19       17.61       16.42      5.25 o 
   4   8  19        0.55       -7.16      4.77 o 
   5   8  19        0.91       -3.09      4.93 o 
   6   8  19        7.81       12.63      5.32 o 
   7   8  19        7.49        8.64      5.35 o 
   8   8  19       35.77       28.90      6.02 o 
   9   8  19      120.62      139.08      8.60 o 
  10   8  19       31.86       34.97      6.61 o 
   1   9  19      103.59      111.02      7.39 o 
   2   9  19        0.03       -4.55      5.01 o 
   3   9  19        4.64       -5.31      4.79 o 
   4   9  19       21.02       25.51      7.84 o 
   5   9  19        4.83        7.50      5.45 o 
   6   9  19        4.67        8.59      5.30 o 
   7   9  19       15.64       20.75      6.02 o 
   8   9  19        0.03       -1.20      5.61 o 
   0  10  19       13.23        6.63      9.69 o 
   1  10  19       38.15       31.12      6.68 o 
   2  10  19        2.74       -4.24      5.23 o 
   3  10  19        0.44       -4.50      5.40 o 
   4  10  19       40.88       40.72      6.56 o 
   5  10  19        0.44       -3.22      5.62 o 
   6  10  19        1.48       -4.78      5.42 o 
   1  11  19        2.92       -2.33      6.57 o 
   2  11  19        6.05        0.66      6.33 o 
   0   0  20       85.25       89.58      8.77 o 
   1   0  20       90.47      113.77      8.10 o 
   2   0  20      411.61      352.98      9.26 o 
   3   0  20       75.41       91.21      6.15 o 
   4   0  20       19.44       10.24      6.42 o 
   5   0  20      773.45      606.45     14.43 o 
   6   0  20       18.17       13.83      6.21 o 
   7   0  20        3.53       -3.84      7.91 o 
   8   0  20       16.48       33.25      7.83 o 
   9   0  20       81.59       68.57     10.25 o 
  10   0  20      143.37      141.76     11.21 o 
  11   0  20        9.24       18.85      7.96 o 
  12   0  20       52.12       44.83     10.32 o 
  13   0  20       88.29       96.54     17.49 o 
  14   0  20      113.22      127.24     14.42 o 
   1   1  20      132.53      138.89      5.36 o 
   2   1  20       26.94       38.56      4.42 o 
   3   1  20      683.65      693.64      9.49 o 
   4   1  20      302.13      282.01      7.89 o 
   5   1  20       15.74       14.50      3.81 o 
   6   1  20      238.93      246.36      6.83 o 
   7   1  20      216.39      217.17      7.16 o 
   8   1  20      274.93      264.42      8.51 o 
   9   1  20       49.39       32.64      5.83 o 
  10   1  20      119.41      105.28      7.28 o 
  11   1  20       75.51       78.36      6.94 o 
  12   1  20      186.95      219.39      9.48 o 
  13   1  20       24.11       26.74      6.91 o 
  14   1  20       66.21       77.67      8.15 o 
   0   2  20      537.46      539.88     12.90 o 
   1   2  20       34.34       28.09      4.64 o 
   2   2  20      351.66      317.30      7.72 o 
   3   2  20       92.92       96.48      5.00 o 
   4   2  20      273.13      246.84      7.96 o 
   5   2  20       29.25       32.87      4.38 o 
   6   2  20       67.20       74.54      5.20 o 
   7   2  20        6.47        0.84      4.28 o 
   8   2  20       17.99       21.29      4.63 o 
   9   2  20      303.16      300.82      8.88 o 
  10   2  20      193.28      202.49      8.14 o 
  11   2  20        3.27        5.61      5.74 o 
  12   2  20       43.01       49.63      7.15 o 
  13   2  20       22.52       18.91      6.47 o 
  14   2  20       39.48       53.93      7.79 o 
   1   3  20        3.28        3.63      3.81 o 
   2   3  20       78.98       92.55      5.32 o 
   3   3  20      228.09      229.83      7.15 o 
   4   3  20       79.18       84.43      5.25 o 
   5   3  20       38.62       40.70      4.33 o 
   6   3  20      177.43      155.99      6.43 o 
   7   3  20       14.62       13.52      4.23 o 
   8   3  20       24.96       15.12      4.36 o 
   9   3  20        0.20        2.77      4.09 o 
  10   3  20        0.38        0.00      4.96 o 
  11   3  20       13.16       14.97      5.50 o 
  12   3  20        1.38       -1.08      5.40 o 
  13   3  20       17.75       17.89      8.20 o 
   0   4  20       19.84       16.20      5.82 o 
   1   4  20      231.04      241.26      7.34 o 
   2   4  20      186.23      199.17      6.83 o 
   3   4  20        0.25        0.66      3.75 o 
   4   4  20       36.08       28.78      4.40 o 
   5   4  20       12.19       17.06      4.62 o 
   6   4  20        2.00        0.57      4.32 o 
   7   4  20       63.55       70.67      5.75 o 
   8   4  20       46.40       48.13      5.45 o 
   9   4  20        0.58       -3.16      4.48 o 
  10   4  20       13.10        9.69      4.81 o 
  11   4  20        0.17       -4.99      5.17 o 
  12   4  20       18.44       22.27      5.88 o 
  13   4  20        6.73        7.45      5.98 o 
   1   5  20       30.55       30.02      4.79 o 
   2   5  20       40.59       32.44      4.42 o 
   3   5  20        0.00        2.89      3.82 o 
   4   5  20        5.27       -0.49      4.13 o 
   5   5  20       55.32       47.71      5.26 o 
   6   5  20        8.35        8.03      4.98 o 
   7   5  20      109.84      101.17      7.08 o 
   8   5  20       15.81       29.80      5.79 o 
   9   5  20        0.37        6.70      5.22 o 
  10   5  20       36.83       38.31      6.13 o 
  11   5  20       18.12       17.81      6.17 o 
  12   5  20        1.39       11.55      6.02 o 
   0   6  20       33.59       19.78      6.02 o 
   1   6  20        5.16        4.30      3.91 o 
   2   6  20        4.46       -3.11      3.76 o 
   3   6  20       15.16        6.68      4.22 o 
   4   6  20       14.16       10.22      4.52 o 
   5   6  20      129.60      154.68      8.44 o 
   6   6  20       88.65       88.57      6.82 o 
   7   6  20        4.90        8.81      5.19 o 
   8   6  20        8.98        7.65      5.37 o 
   9   6  20       92.81      120.86      7.93 o 
  10   6  20       38.42       70.37      7.08 o 
  11   6  20       89.62       94.64      7.74 o 
   1   7  20       37.70       27.54      4.61 o 
   2   7  20       19.73       26.74      4.54 o 
   3   7  20       93.33       75.56      6.46 o 
   4   7  20       72.03       58.97      6.30 o 
   5   7  20       16.05       20.39      5.34 o 
   6   7  20        0.14        0.08      5.05 o 
   7   7  20       35.53       30.26      5.91 o 
   8   7  20        1.66       -2.36      5.38 o 
   9   7  20        7.61        5.39      5.68 o 
  10   7  20        8.54        3.82      5.80 o 
   0   8  20        4.69        6.34      6.05 o 
   1   8  20        0.98        0.49      4.16 o 
   2   8  20        0.22       -3.57      4.63 o 
   3   8  20       19.74       12.48      5.20 o 
   4   8  20        3.09       -7.24      4.83 o 
   5   8  20       48.69       62.82      6.65 o 
   6   8  20       29.54       19.49      5.83 o 
   7   8  20        4.86        5.22      6.29 o 
   8   8  20        9.95       20.33      6.18 o 
   9   8  20      202.02      208.03      9.97 o 
   1   9  20       11.78       16.07      5.50 o 
   2   9  20        1.76       -2.10      5.30 o 
   3   9  20       20.36       18.25      6.01 o 
   4   9  20        0.16        5.08      5.55 o 
   5   9  20        0.44        8.52      5.68 o 
   6   9  20        3.70        0.55      5.73 o 
   7   9  20       49.83       50.40      6.85 o 
   0  10  20       20.26       15.76      9.86 o 
   1  10  20       52.74       48.31      7.34 o 
   2  10  20       25.46       31.47      8.80 o 
   3  10  20        1.42        2.23      5.67 o 
   4  10  20       25.99       43.77      6.73 o 
   1   1  21       38.61       25.74      4.17 o 
   2   1  21      125.86      112.73      5.19 o 
   3   1  21        0.25        6.92      3.59 o 
   4   1  21       90.41       90.49      4.98 o 
   5   1  21       10.86       10.47      4.15 o 
   6   1  21        1.15        4.92      4.19 o 
   7   1  21       23.46       25.24      4.84 o 
   8   1  21       50.70       56.29      7.16 o 
   9   1  21        1.84        7.51      5.35 o 
  10   1  21        1.43       -4.88      5.16 o 
  11   1  21        0.11        6.19      5.61 o 
  12   1  21       13.31       21.96      6.78 o 
  13   1  21       26.41       25.32      7.16 o 
   0   2  21       12.04       22.86      5.73 o 
   1   2  21      197.84      186.38      6.65 o 
   2   2  21      383.79      361.57      8.18 o 
   3   2  21       57.33       74.75      5.18 o 
   4   2  21       65.02       42.87      4.33 o 
   5   2  21        3.66        3.28      3.77 o 
   6   2  21       23.01       19.04      4.36 o 
   7   2  21        1.56        4.96      4.12 o 
   8   2  21       27.62       12.12      5.10 o 
   9   2  21        3.16       -1.68      4.96 o 
  10   2  21        2.46        4.55      5.31 o 
  11   2  21        1.27        6.27      6.70 o 
  12   2  21       15.62       10.72      6.47 o 
  13   2  21        5.80       14.09      6.52 o 
   1   3  21      132.71      126.06      6.13 o 
   2   3  21        5.54        8.16      4.05 o 
   3   3  21      219.56      195.73      6.94 o 
   4   3  21        2.11        7.87      4.03 o 
   5   3  21      144.25      126.73      7.20 o 
   6   3  21       75.98       95.25      6.13 o 
   7   3  21       18.97       12.87      5.08 o 
   8   3  21        2.47        1.66      4.27 o 
   9   3  21        4.84       10.21      4.82 o 
  10   3  21       51.89       52.98      6.39 o 
  11   3  21        0.01        1.36      5.71 o 
  12   3  21        2.69        8.53      6.14 o 
  13   3  21       23.77       40.05      8.63 o 
   0   4  21      113.30      144.13     14.23 o 
   1   4  21      321.29      332.45      8.36 o 
   2   4  21      376.46      302.78      8.67 o 
   3   4  21       48.01       29.20      4.49 o 
   4   4  21      185.41      194.44      7.62 o 
   5   4  21       34.34       46.73      5.84 o 
   6   4  21       30.34       20.24      4.68 o 
   7   4  21       13.60       18.65      5.64 o 
   8   4  21       65.06       59.79      6.54 o 
   9   4  21        0.00       -1.47      4.88 o 
  10   4  21       22.06       13.25      5.40 o 
  11   4  21        6.97       12.30      5.76 o 
  12   4  21        0.20       -1.28      5.54 o 
   1   5  21        1.97        1.21      3.88 o 
   2   5  21       31.81       30.66      4.54 o 
   3   5  21        1.82        5.98      3.93 o 
   4   5  21        1.51        4.86      4.35 o 
   5   5  21       20.72        8.26      4.48 o 
   6   5  21      125.14      136.86      7.61 o 
   7   5  21        0.00        2.88      5.09 o 
   8   5  21       53.57       73.73      7.69 o 
   9   5  21        3.13        4.11      5.38 o 
  10   5  21        2.65        7.02      5.60 o 
  11   5  21        3.79        7.66      6.37 o 
   0   6  21       43.44       41.48      6.98 o 
   1   6  21        0.43       -5.29      4.01 o 
   2   6  21       23.36       12.03      4.26 o 
   3   6  21       10.99        7.65      4.38 o 
   4   6  21        5.51       15.98      4.60 o 
   5   6  21        0.09        3.66      4.93 o 
   6   6  21      140.29      146.27      8.09 o 
   7   6  21      108.88      116.93      7.63 o 
   8   6  21      107.19      110.62      7.74 o 
   9   6  21      151.51      166.44      8.83 o 
  10   6  21        3.14       11.77      5.80 o 
  11   6  21       49.78       68.53      7.36 o 
   1   7  21        5.49        2.10      4.16 o 
   2   7  21       64.91       65.81      5.80 o 
   3   7  21       23.95       24.01      5.41 o 
   4   7  21        1.31       -2.76      4.88 o 
   5   7  21        6.24       10.12      5.29 o 
   6   7  21       89.27       79.35      7.05 o 
   7   7  21       43.62       70.12      7.12 o 
   8   7  21      101.92      102.84      8.00 o 
   9   7  21      127.51      166.65      9.22 o 
   0   8  21        1.90        5.33      6.17 o 
   1   8  21        0.16        3.88      5.00 o 
   2   8  21        0.12        7.10      5.16 o 
   3   8  21       62.44       62.67      6.57 o 
   4   8  21       15.78       22.57      5.79 o 
   5   8  21       21.86       18.35      5.89 o 
   6   8  21        6.18       12.09      5.99 o 
   7   8  21       22.55       38.07      6.58 o 
   8   8  21        2.25       -3.15      5.79 o 
   1   9  21        6.29       -1.00      5.26 o 
   2   9  21       52.08       55.08      6.51 o 
   3   9  21        0.85       -1.38      5.37 o 
   4   9  21      120.05      145.83      8.66 o 
   5   9  21       77.64       89.54      7.65 o 
   6   9  21       27.35       38.51      6.87 o 
   0  10  21        0.25        6.42     12.20 o 
   1  10  21        6.04        9.51      7.11 o 
   2  10  21        0.00       -8.86      5.91 o 
   0   0  22      597.32      628.00     39.46 o 
   1   0  22        3.17        3.30      5.50 o 
   2   0  22       92.02      128.87      8.51 o 
   3   0  22        0.12       -5.54      5.44 o 
   4   0  22       13.54       24.35      6.38 o 
   5   0  22       73.85       64.26      7.39 o 
   6   0  22       27.61       16.19      6.23 o 
   7   0  22        0.78       -3.25      7.00 o 
   8   0  22       46.49        3.56      7.41 o 
   9   0  22       26.02       35.98      8.33 o 
  10   0  22      104.08       88.70     10.30 o 
  11   0  22      256.74      212.80     13.84 o 
  12   0  22       12.21       10.62      8.93 o 
   1   1  22       17.98       23.72      4.17 o 
   2   1  22       90.50       86.69      5.26 o 
   3   1  22        0.77       -2.06      4.17 o 
   4   1  22       37.18       52.15      4.98 o 
   5   1  22        0.19       -2.31      4.30 o 
   6   1  22       32.93       38.99      5.30 o 
   7   1  22       96.94       75.88      5.94 o 
   8   1  22        1.59        8.26      5.26 o 
   9   1  22       32.45       22.19      5.75 o 
  10   1  22       11.78       11.94      5.64 o 
  11   1  22       59.71       85.34      7.50 o 
  12   1  22       13.51       20.09      6.77 o 
   0   2  22        6.68       14.59      5.68 o 
   1   2  22        0.00       10.01      3.88 o 
   2   2  22       80.11       91.62      5.83 o 
   3   2  22       55.89       70.55      5.13 o 
   4   2  22       91.55       73.82      5.21 o 
   5   2  22       31.95       38.71      4.68 o 
   6   2  22        0.05        1.83      4.78 o 
   7   2  22       93.51       77.66      5.94 o 
   8   2  22       11.35       22.16      5.07 o 
   9   2  22        1.70       -7.26      4.84 o 
  10   2  22       68.04       63.00      7.43 o 
  11   2  22       13.45       12.24      6.45 o 
  12   2  22       28.09       35.55      7.41 o 
   1   3  22       35.02       52.74      4.77 o 
   2   3  22        1.97        7.86      3.96 o 
   3   3  22       18.87       20.72      4.36 o 
   4   3  22       75.49       69.32      5.24 o 
   5   3  22       38.98       42.03      5.21 o 
   6   3  22        7.98       16.50      4.85 o 
   7   3  22        3.25       -4.65      4.37 o 
   8   3  22        1.72       -0.72      4.52 o 
   9   3  22        0.30       10.65      6.27 o 
  10   3  22        0.77       -3.27      5.59 o 
  11   3  22        9.24        3.64      6.68 o 
  12   3  22        0.72       -7.96      7.49 o 
   0   4  22       84.24       66.74      9.70 o 
   1   4  22       44.71       46.01      4.81 o 
   2   4  22       35.58       35.92      4.69 o 
   3   4  22       19.34       18.61      4.36 o 
   4   4  22       84.11       91.50      6.15 o 
   5   4  22        0.37       -1.76      4.40 o 
   6   4  22       62.37       47.68      5.49 o 
   7   4  22        9.32       15.38      5.20 o 
   8   4  22        0.14        2.01      4.98 o 
   9   4  22       36.35       49.59      6.43 o 
  10   4  22       38.61       42.10      6.88 o 
  11   4  22        4.24       -3.73      8.52 o 
   1   5  22       99.39      112.65      6.71 o 
   2   5  22        3.50        7.19      4.03 o 
   3   5  22       45.50       44.99      5.25 o 
   4   5  22       19.84       37.70      5.49 o 
   5   5  22       12.92       13.40      4.67 o 
   6   5  22        4.54        6.91      5.05 o 
   7   5  22       19.00       27.45      5.81 o 
   8   5  22        1.93       -5.12      5.23 o 
   9   5  22        1.00        3.08      6.19 o 
  10   5  22       16.87       12.72      5.93 o 
  11   5  22      108.91      128.11      9.26 o 
   0   6  22      161.00      152.89      9.65 o 
   1   6  22       88.62      114.87      6.20 o 
   2   6  22        1.01       -5.73      4.06 o 
   3   6  22        0.41       -4.58      4.55 o 
   4   6  22       18.46       13.69      5.24 o 
   5   6  22        0.75        0.21      5.03 o 
   6   6  22       16.34       23.37      5.79 o 
   7   6  22       29.53       39.07      6.31 o 
   8   6  22       35.28       62.69      6.90 o 
   9   6  22        0.00        3.05      5.85 o 
  10   6  22        0.04       -5.36      5.63 o 
   1   7  22        4.24       10.75      4.29 o 
   2   7  22        0.92       10.28      4.68 o 
   3   7  22       22.94       24.37      5.65 o 
   4   7  22       27.05       24.27      6.72 o 
   5   7  22       36.56       36.04      6.94 o 
   6   7  22        0.01        2.30      5.34 o 
   7   7  22      137.95      167.10     12.35 o 
   8   7  22      103.07      127.33      8.56 o 
   0   8  22       45.95       37.29      7.28 o 
   1   8  22        9.89        6.45      5.35 o 
   2   8  22        2.32        5.60      5.20 o 
   3   8  22       19.62       24.96      6.70 o 
   4   8  22        1.42        0.19      5.26 o 
   5   8  22       57.92       70.52      7.19 o 
   6   8  22       57.02       72.63      7.43 o 
   7   8  22        0.23        8.04      7.34 o 
   1   9  22       23.23       22.48      6.69 o 
   2   9  22        0.53        0.31      5.59 o 
   3   9  22       34.59       47.79      6.70 o 
   4   9  22       18.98       27.99      6.49 o 
   1   1  23        0.11        2.08      4.29 o 
   2   1  23        2.63       -2.09      4.15 o 
   3   1  23       14.92        9.41      4.45 o 
   4   1  23       59.73       48.02      5.38 o 
   5   1  23       33.62       17.80      4.80 o 
   6   1  23       34.42       50.78      5.49 o 
   7   1  23       21.24       13.10      4.87 o 
   8   1  23        6.64        4.00      6.65 o 
   9   1  23       29.16       19.35      5.92 o 
  10   1  23        0.33       -4.33      6.04 o 
  11   1  23       28.03       33.41      6.71 o 
   0   2  23       70.05       51.39      8.81 o 
   1   2  23        1.94       -1.62      3.74 o 
   2   2  23       22.28       20.71      4.20 o 
   3   2  23        6.93       12.00      4.49 o 
   4   2  23       24.92       28.92      4.96 o 
   5   2  23        1.71        4.40      4.77 o 
   6   2  23        0.40       -3.27      5.44 o 
   7   2  23        1.54        2.40      4.87 o 
   8   2  23        0.27        3.25      5.46 o 
   9   2  23       20.13       27.19      6.32 o 
  10   2  23        1.41        2.91      5.83 o 
  11   2  23        5.84       10.48      7.50 o 
   1   3  23        5.85        5.83      4.19 o 
   2   3  23      260.83      254.52      7.95 o 
   3   3  23       30.41       30.06      4.68 o 
   4   3  23       38.34       27.14      4.96 o 
   5   3  23        0.05        4.16      4.53 o 
   6   3  23       45.99       45.79      6.02 o 
   7   3  23       13.18        8.45      5.12 o 
   8   3  23        2.31       -3.95      4.97 o 
   9   3  23        1.15       -2.99      6.23 o 
  10   3  23        2.88        5.11      6.71 o 
  11   3  23       12.84       13.31      7.36 o 
   0   4  23      140.66      185.86     10.07 o 
   1   4  23        3.70        8.01      4.36 o 
   2   4  23       51.78       57.44      5.12 o 
   3   4  23       14.71        8.47      4.28 o 
   4   4  23        2.57       -2.73      4.34 o 
   5   4  23        8.89       12.91      4.73 o 
   6   4  23        0.15       -2.15      4.48 o 
   7   4  23        1.01       -4.59      4.94 o 
   8   4  23        2.58       -0.63      5.13 o 
   9   4  23        0.19       -3.55      5.75 o 
  10   4  23        0.68        3.42      6.85 o 
   1   5  23        9.25       10.76      4.31 o 
   2   5  23       48.64       47.38      5.06 o 
   3   5  23        5.27       11.59      4.60 o 
   4   5  23       71.22       65.09      5.84 o 
   5   5  23        9.42        8.35      6.22 o 
   6   5  23       20.30       15.12      5.44 o 
   7   5  23       16.46       14.02      6.00 o 
   8   5  23        7.15       12.27      5.91 o 
   9   5  23        0.79        4.89      5.75 o 
   0   6  23        1.83        5.12      5.87 o 
   1   6  23        9.14       14.08      4.49 o 
   2   6  23       21.30       33.97      5.25 o 
   3   6  23       52.09       53.11      5.58 o 
   4   6  23        1.98        6.93      6.37 o 
   5   6  23        2.17       -6.92      5.02 o 
   6   6  23        6.76       -1.42      5.44 o 
   7   6  23      166.56      199.03      9.53 o 
   8   6  23       22.31       14.46      7.30 o 
   1   7  23        1.68        5.02      4.59 o 
   2   7  23       14.06       16.05      5.42 o 
   3   7  23        0.87       -4.03      5.09 o 
   4   7  23        8.47        0.37      5.42 o 
   5   7  23        0.21        6.63      5.45 o 
   6   7  23       27.06       44.48      6.72 o 
   7   7  23        0.37       -3.55      5.73 o 
   0   8  23        9.29        7.04      9.38 o 
   1   8  23       22.61       19.54      5.71 o 
   2   8  23       29.82       31.54      6.22 o 
   3   8  23        9.99        9.56      5.73 o 
   4   8  23       36.28       44.83      6.77 o 
   5   8  23       38.78       28.12      6.49 o 
   0   0  24      115.24      150.65     20.97 o 
   1   0  24      311.08      313.46     14.48 o 
   2   0  24        2.07        5.98      6.97 o 
   3   0  24       94.10       83.10      9.31 o 
   4   0  24       26.95       25.20      8.91 o 
   5   0  24        7.06       13.44      7.35 o 
   6   0  24        0.05        4.83      7.28 o 
   7   0  24       36.36       29.15      8.44 o 
   8   0  24        8.10       -6.54     11.63 o 
   9   0  24       19.15        4.70      8.23 o 
  10   0  24      104.01       78.63     10.59 o 
  11   0  24       62.71       73.89     10.52 o 
   1   1  24        0.00        9.75      4.96 o 
   2   1  24        6.17        3.42      4.97 o 
   3   1  24        1.97        0.36      4.32 o 
   4   1  24        3.17        5.46      4.50 o 
   5   1  24       36.20       44.99      5.41 o 
   6   1  24        5.89        5.43      5.04 o 
   7   1  24        0.04       -1.98      5.58 o 
   8   1  24       57.58       38.16      6.87 o 
   9   1  24       24.52       42.31      6.62 o 
  10   1  24        2.08        3.26      6.38 o 
   0   2  24      107.96      126.41      8.62 o 
   1   2  24       93.10       90.61      5.56 o 
   2   2  24       50.60       48.98      5.32 o 
   3   2  24       10.03       12.32      4.66 o 
   4   2  24       10.80        9.65      5.44 o 
   5   2  24       53.72       46.81      6.96 o 
   6   2  24       18.46        7.71      7.22 o 
   7   2  24        1.58       -3.73      4.83 o 
   8   2  24        0.15        5.32      5.87 o 
   9   2  24       56.38       64.65      9.65 o 
  10   2  24       41.56       58.71     10.84 o 
   1   3  24        0.71        2.21      3.90 o 
   2   3  24       14.31       17.80      4.31 o 
   3   3  24       77.59       87.21      5.76 o 
   4   3  24       38.10       41.86      6.47 o 
   5   3  24        0.29        3.62      4.97 o 
   6   3  24       21.93       27.70      5.69 o 
   7   3  24        6.83       13.86      5.85 o 
   8   3  24       17.30        4.92      7.62 o 
   9   3  24        2.62       -6.29      6.38 o 
  10   3  24        1.93        5.72      6.86 o 
   0   4  24        7.29        6.47      5.85 o 
   1   4  24        8.62       18.60      4.36 o 
   2   4  24       16.79       14.58      4.57 o 
   3   4  24        0.08        5.30      4.55 o 
   4   4  24       56.69       52.61      5.65 o 
   5   4  24       19.68       12.70      5.68 o 
   6   4  24       11.34       10.76      5.58 o 
   7   4  24        4.74       11.32      6.05 o 
   8   4  24        2.57        6.26      5.93 o 
   9   4  24        0.01       -8.35      6.29 o 
   1   5  24        0.04        8.12      4.29 o 
   2   5  24        5.12       20.98      4.80 o 
   3   5  24       50.57       64.87      5.97 o 
   4   5  24       34.83       29.49      5.71 o 
   5   5  24        0.06        2.51      5.05 o 
   6   5  24       51.55       72.15      6.87 o 
   7   5  24       12.99       19.24      6.07 o 
   8   5  24       27.72       31.76      6.41 o 
   0   6  24       30.91       30.62      6.83 o 
   1   6  24       46.84       63.92      5.90 o 
   2   6  24        1.05        6.85      4.69 o 
   3   6  24        9.42       11.52      5.33 o 
   4   6  24        1.02       -6.52      5.19 o 
   5   6  24        1.92       -0.30      5.43 o 
   6   6  24       15.29       27.17      6.26 o 
   7   6  24        0.17       -6.86      6.20 o 
   1   7  24        9.06       12.70      4.94 o 
   2   7  24       36.71       35.25      6.21 o 
   3   7  24        1.40       12.35      5.67 o 
   4   7  24        4.24       10.08      5.82 o 
   5   7  24        0.44        2.23      5.75 o 
   0   8  24       36.78       31.36     17.82 o 
   1   8  24        7.62       10.39      5.65 o 
   2   8  24        1.32        1.59      5.62 o 
   1   1  25        1.60        1.93      5.11 o 
   2   1  25       15.20       12.83      5.27 o 
   3   1  25        2.48        5.41      5.02 o 
   4   1  25       25.07       23.43      5.56 o 
   5   1  25        0.87       11.20      5.16 o 
   6   1  25       16.17       15.16      5.56 o 
   7   1  25        5.64        2.32      5.74 o 
   8   1  25        8.78        0.91      6.97 o 
   9   1  25        0.09        9.53      6.80 o 
   0   2  25       10.25       17.66      7.52 o 
   1   2  25       30.27       54.44      6.16 o 
   2   2  25        6.50        6.17      4.74 o 
   3   2  25        0.29       -6.66      4.44 o 
   4   2  25        3.91        4.40      5.12 o 
   5   2  25        0.20       -0.38      4.97 o 
   6   2  25        5.25        4.23      5.27 o 
   7   2  25        1.73        7.56      5.98 o 
   8   2  25        8.89       14.96      6.34 o 
   9   2  25        0.01        1.50      6.70 o 
   1   3  25        0.38        2.89      4.19 o 
   2   3  25        2.55        2.65      5.32 o 
   3   3  25        0.01        0.87      5.15 o 
   4   3  25        3.79        5.50      5.12 o 
   5   3  25        3.63        4.45      5.18 o 
   6   3  25        4.13        2.00      5.29 o 
   7   3  25       26.87       28.06      6.06 o 
   8   3  25        6.67        9.06      7.25 o 
   9   3  25        1.10        8.17      8.95 o 
   0   4  25        1.30       -4.27      5.76 o 
   1   4  25        4.45        9.37      4.84 o 
   2   4  25       27.47       30.46      4.82 o 
   3   4  25        0.17        8.46      4.78 o 
   4   4  25        2.29       -6.64      4.90 o 
   5   4  25       16.17       12.44      5.57 o 
   6   4  25       27.31       27.93      6.45 o 
   7   4  25        2.24       -0.29      5.86 o 
   8   4  25        0.50       -8.70      5.80 o 
   1   5  25       65.46       63.32      5.48 o 
   2   5  25        0.05        8.25      4.83 o 
   3   5  25       18.77       16.19      5.05 o 
   4   5  25        1.17        0.11      5.49 o 
   5   5  25        2.14        8.27      5.44 o 
   6   5  25       16.53       11.64      6.41 o 
   7   5  25       37.64       33.54      7.15 o 
   0   6  25       93.30       80.14      8.47 o 
   1   6  25       18.81       28.33      7.42 o 
   2   6  25       17.68       19.19      5.32 o 
   3   6  25        6.30        9.09      5.71 o 
   4   6  25       19.77       27.16      6.10 o 
   5   6  25       17.96       23.64      6.19 o 
   1   7  25       55.07       70.93      7.04 o 
   2   7  25        1.06       -2.13      5.42 o 
   3   7  25        7.68       10.90      5.92 o 
   0   0  26      182.65      165.99     16.75 o 
   1   0  26       19.68       15.39      8.04 o 
   2   0  26       16.57        6.31      7.53 o 
   3   0  26      111.49      126.25     11.01 o 
   4   0  26      121.01      131.11     11.13 o 
   5   0  26        1.58        9.54      9.35 o 
   6   0  26        0.66       -7.24      9.31 o 
   7   0  26       12.72       23.18      9.87 o 
   8   0  26       20.27        5.29      9.33 o 
   1   1  26      101.91      122.27      7.78 o 
   2   1  26       13.11       16.99      5.55 o 
   3   1  26       20.49       25.69      5.83 o 
   4   1  26        0.00        5.35      5.39 o 
   5   1  26        1.21        3.15      5.56 o 
   6   1  26       39.30       41.05      7.67 o 
   7   1  26        0.01       -1.11      6.58 o 
   8   1  26       11.40       12.92      7.00 o 
   0   2  26       93.35       92.00     10.05 o 
   1   2  26       26.23       27.75      5.85 o 
   2   2  26        1.05       -1.88      5.19 o 
   3   2  26       10.23       14.50      5.67 o 
   4   2  26       64.00       77.48      7.54 o 
   5   2  26       15.58       17.92      7.07 o 
   6   2  26        3.16        0.06      5.52 o 
   7   2  26        7.54        9.07      6.32 o 
   8   2  26       12.75       19.29      7.55 o 
   1   3  26       14.34       24.47      5.83 o 
   2   3  26       19.27       28.30      5.37 o 
   3   3  26       28.74       38.85      6.06 o 
   4   3  26        0.56       -2.47      6.35 o 
   5   3  26       14.67        9.68      5.60 o 
   6   3  26        1.20        1.60      7.05 o 
   7   3  26        0.08        5.39      9.96 o 
   0   4  26        9.56       16.80      6.74 o 
   1   4  26        4.90        9.91      4.55 o 
   2   4  26        1.36        5.96      5.30 o 
   3   4  26        1.14        4.51      5.33 o 
   4   4  26       24.75       27.42      6.03 o 
   5   4  26        6.88        2.89      5.50 o 
   6   4  26        0.29        2.55      7.02 o 
   1   5  26        1.67        0.29      4.87 o 
   2   5  26       13.20       24.26      5.26 o 
   3   5  26       38.30       33.85      6.49 o 
   4   5  26       13.73       18.31      6.35 o 
   5   5  26        0.64       -8.74      5.83 o 
   0   6  26        9.42       15.53      7.75 o 
   1   6  26        3.85       -0.03      4.86 o 
   2   6  26        3.19        3.21      6.36 o 
   3   6  26        1.96       -1.17      5.61 o 
   1   1  27       10.77       33.31      6.34 o 
   2   1  27       94.91      110.23      8.21 o 
   3   1  27       11.04       27.35      6.13 o 
   4   1  27        0.80        0.63      6.03 o 
   5   1  27        0.30        5.68      6.60 o 
   6   1  27       26.40       28.53      7.56 o 
   0   2  27       35.77       35.77     11.21 o 
   1   2  27       38.09       50.99      6.61 o 
   2   2  27       39.06       61.99      6.86 o 
   3   2  27       17.52       26.45      6.69 o 
   4   2  27       24.83       33.46      6.88 o 
   5   2  27       26.80       37.68      7.00 o 
   6   2  27        2.15        9.17      6.88 o 
   1   3  27       23.87       38.72      6.31 o 
   2   3  27        0.01        2.49      5.90 o 
   3   3  27       13.37       26.06      8.54 o 
   4   3  27       48.24       56.53      8.31 o 
   5   3  27       11.22       15.18      6.29 o 
   0   4  27        2.15       -0.10      8.39 o 
   1   4  27       35.87       45.89      6.89 o 
   2   4  27        4.90       17.78      5.90 o 
   3   4  27       47.41       49.99      6.76 o 
   4   4  27        6.37       12.80      5.97 o 
   1   5  27        1.34        1.41      4.98 o 
   2   5  27       39.28       52.80      6.68 o 
   0   0  28       11.31       15.10     12.49 o 
   1   0  28      102.10      165.89     12.99 o 
   2   0  28       98.54      142.76     12.41 o 
   3   0  28       75.73       91.31     10.73 o 
   4   0  28        3.58       16.09     10.12 o 
   1   1  28       80.90      111.24      7.91 o 
   2   1  28       11.68       19.77      6.23 o 
   3   1  28       11.47        5.48      7.60 o 
   4   1  28       38.27       45.87      7.40 o 
   0   2  28       13.84       18.94      8.56 o 
   1   2  28        6.00       24.87      7.06 o 
   2   2  28       48.44       66.53      7.15 o 
   3   2  28        2.86        0.93      6.25 o 
   1   3  28        1.94        2.81      5.57 o 
   2   3  28        1.93        2.12      6.08 o 
                                                 
